# Supplementary material for: Benthic macroinvertebrates assemblages of glacial-fed (Bheri) and rain-fed (Babai) rivers in western Nepal in the wake of proposedinter-basin water transfer
Source: Biodivers Data J. 2022 Feb 7;10:e79275. doi: 10.3897/BDJ.10.e79275 (PMC8843947; doi:10.3897/BDJ.10.e79275)
Supplement: Supplementary material 1 — Benthic macroinvertebrates in the Bheri and the Babai River systems in western Nepal. [file bdj-10-e79275-s001.csv]

River	Site code	Place	Elevation	Longitude	Latitude	District	Date	Seasons	Phylum	Class	Order	Family	Total Catch
Bheri	BH1	Upstream	436	28.45742°N	081.78235°E	Surkhet	1/7/2018	Winter	Arthropoda	Insecta	Coleoptera	Gyrinidae	3
Bheri	BH1	Upstream	436	28.45742°N	081.78235°E	Surkhet	1/7/2018	Winter	Arthropoda	Insecta	Coleoptera	Psephenidae	17
Bheri	BH1	Upstream	436	28.45742°N	081.78235°E	Surkhet	1/7/2018	Winter	Arthropoda	Insecta	Diptera	Athericidae	3
Bheri	BH1	Upstream	436	28.45742°N	081.78235°E	Surkhet	1/7/2018	Winter	Arthropoda	Insecta	Diptera	Chironomidae	5
Bheri	BH1	Upstream	436	28.45742°N	081.78235°E	Surkhet	1/7/2018	Winter	Arthropoda	Insecta	Diptera	Limoniidae 1	2
Bheri	BH1	Upstream	436	28.45742°N	081.78235°E	Surkhet	1/7/2018	Winter	Arthropoda	Insecta	Diptera	Simuliidae	3
Bheri	BH1	Upstream	436	28.45742°N	081.78235°E	Surkhet	1/7/2018	Winter	Arthropoda	Insecta	Diptera	Tabanidae	2
Bheri	BH1	Upstream	436	28.45742°N	081.78235°E	Surkhet	1/7/2018	Winter	Arthropoda	Insecta	Ephemeroptera	Baetidae	84
Bheri	BH1	Upstream	436	28.45742°N	081.78235°E	Surkhet	1/7/2018	Winter	Arthropoda	Insecta	Ephemeroptera	Caenidae	12
Bheri	BH1	Upstream	436	28.45742°N	081.78235°E	Surkhet	1/7/2018	Winter	Arthropoda	Insecta	Ephemeroptera	Ephemerellidae	9
Bheri	BH1	Upstream	436	28.45742°N	081.78235°E	Surkhet	1/7/2018	Winter	Arthropoda	Insecta	Ephemeroptera	Heptageniidae	102
Bheri	BH1	Upstream	436	28.45742°N	081.78235°E	Surkhet	1/7/2018	Winter	Arthropoda	Insecta	Hemiptera	Veliidae	2
Bheri	BH1	Upstream	436	28.45742°N	081.78235°E	Surkhet	1/7/2018	Winter	Arthropoda	Insecta	Megaloptera	Corydalidae	2
Bheri	BH1	Upstream	436	28.45742°N	081.78235°E	Surkhet	1/7/2018	Winter	Arthropoda	Insecta	Odonata	Gomphidae	5
Bheri	BH1	Upstream	436	28.45742°N	081.78235°E	Surkhet	1/7/2018	Winter	Arthropoda	Insecta	Trichoptera	Hydropsychidae	3
Bheri	BH1	Upstream	436	28.45742°N	081.78235°E	Surkhet	1/7/2018	Winter	Arthropoda	Insecta	Trichoptera	Philopotamidae	2
Bheri	BH1	Upstream	436	28.45742°N	081.78235°E	Surkhet	1/7/2018	Winter	Arthropoda	Insecta	Trichoptera	Stenopsychidae	11
Bheri	BH2	Downstream	403	28.51468°N	081.67520°E	Surkhet	1/8/2018	Winter	Arthropoda	Insecta	Coleoptera	Elmidae	2
Bheri	BH2	Downstream	403	28.51468°N	081.67520°E	Surkhet	1/8/2018	Winter	Arthropoda	Insecta	Diptera	Limoniidae 1	11
Bheri	BH2	Downstream	403	28.51468°N	081.67520°E	Surkhet	1/8/2018	Winter	Arthropoda	Insecta	Ephemeroptera	Ameletidae	64
Bheri	BH2	Downstream	403	28.51468°N	081.67520°E	Surkhet	1/8/2018	Winter	Arthropoda	Insecta	Ephemeroptera	Baetidae	256
Bheri	BH2	Downstream	403	28.51468°N	081.67520°E	Surkhet	1/8/2018	Winter	Arthropoda	Insecta	Ephemeroptera	Caenidae	18
Bheri	BH2	Downstream	403	28.51468°N	081.67520°E	Surkhet	1/8/2018	Winter	Arthropoda	Insecta	Ephemeroptera	Ephemerellidae	27
Bheri	BH2	Downstream	403	28.51468°N	081.67520°E	Surkhet	1/8/2018	Winter	Arthropoda	Insecta	Ephemeroptera	Heptageniidae	12
Bheri	BH2	Downstream	403	28.51468°N	081.67520°E	Surkhet	1/8/2018	Winter	Arthropoda	Insecta	Ephemeroptera	Leptophlebiidae	12
Bheri	BH2	Downstream	403	28.51468°N	081.67520°E	Surkhet	1/8/2018	Winter	Arthropoda	Insecta	Odonata	Gomphidae	9
Bheri	BH2	Downstream	403	28.51468°N	081.67520°E	Surkhet	1/8/2018	Winter	Arthropoda	Insecta	Trichoptera	Brachycentridae	3
Bheri	BH2	Downstream	403	28.51468°N	081.67520°E	Surkhet	1/8/2018	Winter	Arthropoda	Insecta	Trichoptera	Hydropsychidae	5
Bheri	BH2	Downstream	403	28.51468°N	081.67520°E	Surkhet	1/8/2018	Winter	Arthropoda	Insecta	Trichoptera	Philopotamidae	3
Bheri	BH2	Downstream	403	28.51468°N	081.67520°E	Surkhet	1/8/2018	Winter	Arthropoda	Insecta	Trichoptera	Glossosomatidae	2
Goche	BHT1	Mehelkuna	450	28.43662°N	081.83486°E	Surkhet	1/7/2018	Winter	Arthropoda	Insecta	Coleoptera	Psephenidae	3
Goche	BHT1	Mehelkuna	450	28.43662°N	081.83486°E	Surkhet	1/7/2018	Winter	Arthropoda	Insecta	Diptera	Athericidae	2
Goche	BHT1	Mehelkuna	450	28.43662°N	081.83486°E	Surkhet	1/7/2018	Winter	Arthropoda	Insecta	Diptera	Chironomidae	15
Goche	BHT1	Mehelkuna	450	28.43662°N	081.83486°E	Surkhet	1/7/2018	Winter	Arthropoda	Insecta	Diptera	Empididae	3
Goche	BHT1	Mehelkuna	450	28.43662°N	081.83486°E	Surkhet	1/7/2018	Winter	Arthropoda	Insecta	Diptera	Limoniidae	2
Goche	BHT1	Mehelkuna	450	28.43662°N	081.83486°E	Surkhet	1/7/2018	Winter	Arthropoda	Insecta	Diptera	Limoniidae 1	6
Goche	BHT1	Mehelkuna	450	28.43662°N	081.83486°E	Surkhet	1/7/2018	Winter	Arthropoda	Insecta	Diptera	Simuliidae	6
Goche	BHT1	Mehelkuna	450	28.43662°N	081.83486°E	Surkhet	1/7/2018	Winter	Arthropoda	Insecta	Diptera	Tabanidae	5
Goche	BHT1	Mehelkuna	450	28.43662°N	081.83486°E	Surkhet	1/7/2018	Winter	Arthropoda	Insecta	Ephemeroptera	Arthropleidae	2
Goche	BHT1	Mehelkuna	450	28.43662°N	081.83486°E	Surkhet	1/7/2018	Winter	Arthropoda	Insecta	Ephemeroptera	Baetidae	104
Goche	BHT1	Mehelkuna	450	28.43662°N	081.83486°E	Surkhet	1/7/2018	Winter	Arthropoda	Insecta	Ephemeroptera	Caenidae	6
Goche	BHT1	Mehelkuna	450	28.43662°N	081.83486°E	Surkhet	1/7/2018	Winter	Arthropoda	Insecta	Ephemeroptera	Ephemerellidae	6
Goche	BHT1	Mehelkuna	450	28.43662°N	081.83486°E	Surkhet	1/7/2018	Winter	Arthropoda	Insecta	Hemiptera	Aphelocheiridae	9
Goche	BHT1	Mehelkuna	450	28.43662°N	081.83486°E	Surkhet	1/7/2018	Winter	Arthropoda	Insecta	Lepidoptera	Pyralidae	3
Goche	BHT1	Mehelkuna	450	28.43662°N	081.83486°E	Surkhet	1/7/2018	Winter	Arthropoda	Insecta	Megaloptera	Corydalidae	3
Goche	BHT1	Mehelkuna	450	28.43662°N	081.83486°E	Surkhet	1/7/2018	Winter	Arthropoda	Insecta	Odonata	Gomphidae	11
Goche	BHT1	Mehelkuna	450	28.43662°N	081.83486°E	Surkhet	1/7/2018	Winter	Arthropoda	Insecta	Trichoptera	Hydropsychidae	801
Goche	BHT1	Mehelkuna	450	28.43662°N	081.83486°E	Surkhet	1/7/2018	Winter	Arthropoda	Insecta	Trichoptera	Philopotamidae	8
Goche	BHT1	Mehelkuna	450	28.43662°N	081.83486°E	Surkhet	1/7/2018	Winter	Platyhelminthes	Turbellaria	Tricladida	Planariidae	3
Goche	BHT1	Mehelkuna	450	28.43662°N	081.83486°E	Surkhet	1/7/2018	Winter	Mollusca	Gastropoda	Basommatophora	Physidae	45
Chingard	BHT2	Gangate	293	28.34980°N	81.72109°E	Surkhet	1/8/2018	Winter	Arthropoda	Insecta	Coleoptera	Psephenidae	83
Chingard	BHT2	Gangate	293	28.34980°N	81.72109°E	Surkhet	1/8/2018	Winter	Arthropoda	Insecta	Diptera	Limoniidae	15
Chingard	BHT2	Gangate	293	28.34980°N	81.72109°E	Surkhet	1/8/2018	Winter	Arthropoda	Insecta	Diptera	Limoniidae 1	14
Chingard	BHT2	Gangate	293	28.34980°N	81.72109°E	Surkhet	1/8/2018	Winter	Arthropoda	Insecta	Diptera	Tabanidae	12
Chingard	BHT2	Gangate	293	28.34980°N	81.72109°E	Surkhet	1/8/2018	Winter	Arthropoda	Insecta	Ephemeroptera	Baetidae	18
Chingard	BHT2	Gangate	293	28.34980°N	81.72109°E	Surkhet	1/8/2018	Winter	Arthropoda	Insecta	Ephemeroptera	Ephemerellidae	21
Chingard	BHT2	Gangate	293	28.34980°N	81.72109°E	Surkhet	1/8/2018	Winter	Arthropoda	Insecta	Ephemeroptera	Heptageniidae	57
Chingard	BHT2	Gangate	293	28.34980°N	81.72109°E	Surkhet	1/8/2018	Winter	Arthropoda	Insecta	Odonata	Gomphidae	12
Chingard	BHT2	Gangate	293	28.34980°N	81.72109°E	Surkhet	1/8/2018	Winter	Arthropoda	Insecta	Trichoptera	Hydropsychidae	9
Jhupra	BHT3	Surkhet	497	28.57791°N	081.67207°E	Surkhet	1/8/2018	Winter	Arthropoda	Insecta	Coleoptera	Psephenidae	240
Jhupra	BHT3	Surkhet	497	28.57791°N	081.67207°E	Surkhet	1/8/2018	Winter	Arthropoda	Insecta	Ephemeroptera	Arthropleidae	6
Jhupra	BHT3	Surkhet	497	28.57791°N	081.67207°E	Surkhet	1/8/2018	Winter	Arthropoda	Insecta	Ephemeroptera	Baetidae	3
Jhupra	BHT3	Surkhet	497	28.57791°N	081.67207°E	Surkhet	1/8/2018	Winter	Arthropoda	Insecta	Ephemeroptera	Caenidae	2
Jhupra	BHT3	Surkhet	497	28.57791°N	081.67207°E	Surkhet	1/8/2018	Winter	Arthropoda	Insecta	Ephemeroptera	Ephemerellidae	3
Jhupra	BHT3	Surkhet	497	28.57791°N	081.67207°E	Surkhet	1/8/2018	Winter	Arthropoda	Insecta	Ephemeroptera	Ephemeridae	2
Jhupra	BHT3	Surkhet	497	28.57791°N	081.67207°E	Surkhet	1/8/2018	Winter	Arthropoda	Insecta	Odonata	Gomphidae	18
Jhupra	BHT3	Surkhet	497	28.57791°N	081.67207°E	Surkhet	1/8/2018	Winter	Arthropoda	Insecta	Plecoptera	Perlidae	6
Bheri	BH1	Upstream	436	28.45742°N	081.78235°E	Surkhet	3/30/2018	Spring	Arthropoda	Insecta	Coleoptera	Psephenidae	2
Bheri	BH1	Upstream	436	28.45742°N	081.78235°E	Surkhet	3/30/2018	Spring	Arthropoda	Malacostraca	Decapoda	Palaemonidae	3
Bheri	BH1	Upstream	436	28.45742°N	081.78235°E	Surkhet	3/30/2018	Spring	Arthropoda	Insecta	Diptera	Ceratopogonidae	2
Bheri	BH1	Upstream	436	28.45742°N	081.78235°E	Surkhet	3/30/2018	Spring	Arthropoda	Insecta	Diptera	Chironomidae	14
Bheri	BH1	Upstream	436	28.45742°N	081.78235°E	Surkhet	3/30/2018	Spring	Arthropoda	Insecta	Diptera	Limoniidae	4
Bheri	BH1	Upstream	436	28.45742°N	081.78235°E	Surkhet	3/30/2018	Spring	Arthropoda	Insecta	Diptera	Limoniidae 1	2
Bheri	BH1	Upstream	436	28.45742°N	081.78235°E	Surkhet	3/30/2018	Spring	Arthropoda	Insecta	Diptera	Simuliidae	9
Bheri	BH1	Upstream	436	28.45742°N	081.78235°E	Surkhet	3/30/2018	Spring	Arthropoda	Insecta	Diptera	Tabanidae	2
Bheri	BH1	Upstream	436	28.45742°N	081.78235°E	Surkhet	3/30/2018	Spring	Arthropoda	Insecta	Ephemeroptera	Ameletidae	24
Bheri	BH1	Upstream	436	28.45742°N	081.78235°E	Surkhet	3/30/2018	Spring	Arthropoda	Insecta	Ephemeroptera	Arthropleidae	21
Bheri	BH1	Upstream	436	28.45742°N	081.78235°E	Surkhet	3/30/2018	Spring	Arthropoda	Insecta	Ephemeroptera	Baetidae	126
Bheri	BH1	Upstream	436	28.45742°N	081.78235°E	Surkhet	3/30/2018	Spring	Arthropoda	Insecta	Ephemeroptera	Caenidae	130
Bheri	BH1	Upstream	436	28.45742°N	081.78235°E	Surkhet	3/30/2018	Spring	Arthropoda	Insecta	Ephemeroptera	Ephemerellidae	15
Bheri	BH1	Upstream	436	28.45742°N	081.78235°E	Surkhet	3/30/2018	Spring	Arthropoda	Insecta	Ephemeroptera	Heptageniidae	144
Bheri	BH1	Upstream	436	28.45742°N	081.78235°E	Surkhet	3/30/2018	Spring	Arthropoda	Insecta	Hemiptera	Aphelocheiridae	4
Bheri	BH1	Upstream	436	28.45742°N	081.78235°E	Surkhet	3/30/2018	Spring	Arthropoda	Insecta	Megaloptera	Corydalidae	3
Bheri	BH1	Upstream	436	28.45742°N	081.78235°E	Surkhet	3/30/2018	Spring	Arthropoda	Insecta	Odonata	Gomphidae	23
Bheri	BH1	Upstream	436	28.45742°N	081.78235°E	Surkhet	3/30/2018	Spring	Arthropoda	Insecta	Plecoptera	Perlidae	8
Bheri	BH1	Upstream	436	28.45742°N	081.78235°E	Surkhet	3/30/2018	Spring	Arthropoda	Insecta	Trichoptera	Hydropsychidae	4
Bheri	BH1	Upstream	436	28.45742°N	081.78235°E	Surkhet	3/30/2018	Spring	Arthropoda	Insecta	Trichoptera	Philopotamidae	14
Bheri	BH1	Upstream	436	28.45742°N	081.78235°E	Surkhet	3/30/2018	Spring	Arthropoda	Insecta	Trichoptera	Stenopsychidae	74
Bheri	BH2	Downstream	403	28.51468°N	081.67520°E	Surkhet	3/31/2018	Spring	Arthropoda	Insecta	Coleoptera	Gyrinidae	2
Bheri	BH2	Downstream	403	28.51468°N	081.67520°E	Surkhet	3/31/2018	Spring	Arthropoda	Insecta	Coleoptera	Psephenidae	36
Bheri	BH2	Downstream	403	28.51468°N	081.67520°E	Surkhet	3/31/2018	Spring	Arthropoda	Malacostraca	Decapoda	Palaemonidae	4
Bheri	BH2	Downstream	403	28.51468°N	081.67520°E	Surkhet	3/31/2018	Spring	Arthropoda	Insecta	Diptera	Chironomidae	248
Bheri	BH2	Downstream	403	28.51468°N	081.67520°E	Surkhet	3/31/2018	Spring	Arthropoda	Insecta	Diptera	Limoniidae	5
Bheri	BH2	Downstream	403	28.51468°N	081.67520°E	Surkhet	3/31/2018	Spring	Arthropoda	Insecta	Diptera	Limoniidae 1	3
Bheri	BH2	Downstream	403	28.51468°N	081.67520°E	Surkhet	3/31/2018	Spring	Arthropoda	Insecta	Diptera	Simuliidae	122
Bheri	BH2	Downstream	403	28.51468°N	081.67520°E	Surkhet	3/31/2018	Spring	Arthropoda	Insecta	Diptera	Tabanidae	5
Bheri	BH2	Downstream	403	28.51468°N	081.67520°E	Surkhet	3/31/2018	Spring	Arthropoda	Insecta	Ephemeroptera	Ameletidae	6
Bheri	BH2	Downstream	403	28.51468°N	081.67520°E	Surkhet	3/31/2018	Spring	Arthropoda	Insecta	Ephemeroptera	Arthropleidae	27
Bheri	BH2	Downstream	403	28.51468°N	081.67520°E	Surkhet	3/31/2018	Spring	Arthropoda	Insecta	Ephemeroptera	Baetidae	605
Bheri	BH2	Downstream	403	28.51468°N	081.67520°E	Surkhet	3/31/2018	Spring	Arthropoda	Insecta	Ephemeroptera	Caenidae	66
Bheri	BH2	Downstream	403	28.51468°N	081.67520°E	Surkhet	3/31/2018	Spring	Arthropoda	Insecta	Ephemeroptera	Ephemerellidae	20
Bheri	BH2	Downstream	403	28.51468°N	081.67520°E	Surkhet	3/31/2018	Spring	Arthropoda	Insecta	Ephemeroptera	Heptageniidae	2
Bheri	BH2	Downstream	403	28.51468°N	081.67520°E	Surkhet	3/31/2018	Spring	Arthropoda	Insecta	Odonata	Gomphidae	11
Bheri	BH2	Downstream	403	28.51468°N	081.67520°E	Surkhet	3/31/2018	Spring	Arthropoda	Insecta	Odonata	Macromiidae	2
Bheri	BH2	Downstream	403	28.51468°N	081.67520°E	Surkhet	3/31/2018	Spring	Arthropoda	Insecta	Plecoptera	Perlidae	12
Bheri	BH2	Downstream	403	28.51468°N	081.67520°E	Surkhet	3/31/2018	Spring	Arthropoda	Insecta	Trichoptera	Hydropsychidae	32
Bheri	BH2	Downstream	403	28.51468°N	081.67520°E	Surkhet	3/31/2018	Spring	Arthropoda	Insecta	Trichoptera	Philopotamidae	238
Bheri	BH2	Downstream	403	28.51468°N	081.67520°E	Surkhet	3/31/2018	Spring	Arthropoda	Insecta	Trichoptera	Polycentropodidae	10
Bheri	BH2	Downstream	403	28.51468°N	081.67520°E	Surkhet	3/31/2018	Spring	Arthropoda	Insecta	Trichoptera	Psychomyiidae	4
Bheri	BH2	Downstream	403	28.51468°N	081.67520°E	Surkhet	3/31/2018	Spring	Arthropoda	Insecta	Trichoptera	Rhyacophilidae	3
Bheri	BH2	Downstream	403	28.51468°N	081.67520°E	Surkhet	3/31/2018	Spring	Arthropoda	Insecta	Trichoptera	Stenopsychidae	179
Goche	BHT1	Mehelkuna	450	28.43662°N	081.83486°E	Surkhet	3/30/2018	Spring	Arthropoda	Insecta	Diptera	Chironomidae	156
Goche	BHT1	Mehelkuna	450	28.43662°N	081.83486°E	Surkhet	3/30/2018	Spring	Arthropoda	Insecta	Diptera	Simuliidae	6
Goche	BHT1	Mehelkuna	450	28.43662°N	081.83486°E	Surkhet	3/30/2018	Spring	Arthropoda	Insecta	Ephemeroptera	Baetidae	87
Goche	BHT1	Mehelkuna	450	28.43662°N	081.83486°E	Surkhet	3/30/2018	Spring	Arthropoda	Insecta	Ephemeroptera	Caenidae	3
Goche	BHT1	Mehelkuna	450	28.43662°N	081.83486°E	Surkhet	3/30/2018	Spring	Arthropoda	Insecta	Ephemeroptera	Ephemerellidae	6
Goche	BHT1	Mehelkuna	450	28.43662°N	081.83486°E	Surkhet	3/30/2018	Spring	Arthropoda	Insecta	Hemiptera	Veliidae	15
Goche	BHT1	Mehelkuna	450	28.43662°N	081.83486°E	Surkhet	3/30/2018	Spring	Arthropoda	Insecta	Odonata	Gomphidae	33
Goche	BHT1	Mehelkuna	450	28.43662°N	081.83486°E	Surkhet	3/30/2018	Spring	Arthropoda	Insecta	Trichoptera	Hydropsychidae	114
Chingard	BHT2	Gangate	293	28.34980°N	81.72109°E	Surkhet	3/31/2018	Spring	Arthropoda	Insecta	Coleoptera	Psephenidae	135
Chingard	BHT2	Gangate	293	28.34980°N	81.72109°E	Surkhet	3/31/2018	Spring	Arthropoda	Insecta	Diptera	Chironomidae	113
Chingard	BHT2	Gangate	293	28.34980°N	81.72109°E	Surkhet	3/31/2018	Spring	Arthropoda	Insecta	Diptera	Limoniidae 1	3
Chingard	BHT2	Gangate	293	28.34980°N	81.72109°E	Surkhet	3/31/2018	Spring	Arthropoda	Insecta	Diptera	Simuliidae	59
Chingard	BHT2	Gangate	293	28.34980°N	81.72109°E	Surkhet	3/31/2018	Spring	Arthropoda	Insecta	Ephemeroptera	Baetidae	54
Chingard	BHT2	Gangate	293	28.34980°N	81.72109°E	Surkhet	3/31/2018	Spring	Arthropoda	Insecta	Ephemeroptera	Caenidae	18
Chingard	BHT2	Gangate	293	28.34980°N	81.72109°E	Surkhet	3/31/2018	Spring	Arthropoda	Insecta	Ephemeroptera	Ephemerellidae	11
Chingard	BHT2	Gangate	293	28.34980°N	81.72109°E	Surkhet	3/31/2018	Spring	Arthropoda	Insecta	Ephemeroptera	Ephemeridae	2
Chingard	BHT2	Gangate	293	28.34980°N	81.72109°E	Surkhet	3/31/2018	Spring	Arthropoda	Insecta	Ephemeroptera	Heptageniidae	17
Chingard	BHT2	Gangate	293	28.34980°N	81.72109°E	Surkhet	3/31/2018	Spring	Arthropoda	Insecta	Megaloptera	Corydalidae	5
Chingard	BHT2	Gangate	293	28.34980°N	81.72109°E	Surkhet	3/31/2018	Spring	Arthropoda	Insecta	Odonata	Gomphidae	27
Chingard	BHT2	Gangate	293	28.34980°N	81.72109°E	Surkhet	3/31/2018	Spring	Arthropoda	Insecta	Plecoptera	Perlidae	5
Chingard	BHT2	Gangate	293	28.34980°N	81.72109°E	Surkhet	3/31/2018	Spring	Arthropoda	Insecta	Trichoptera	Hydropsychidae	129
Chingard	BHT2	Gangate	293	28.34980°N	81.72109°E	Surkhet	3/31/2018	Spring	Arthropoda	Insecta	Trichoptera	Stenopsychidae	11
Jhupra	BHT3	Surkhet	497	28.57791°N	081.67207°E	Surkhet	3/30/2018	Spring	Arthropoda	Insecta	Coleoptera	Psephenidae	21
Jhupra	BHT3	Surkhet	497	28.57791°N	081.67207°E	Surkhet	3/30/2018	Spring	Arthropoda	Insecta	Diptera	Chironomidae	8
Jhupra	BHT3	Surkhet	497	28.57791°N	081.67207°E	Surkhet	3/30/2018	Spring	Arthropoda	Insecta	Diptera	Limoniidae 1	3
Jhupra	BHT3	Surkhet	497	28.57791°N	081.67207°E	Surkhet	3/30/2018	Spring	Arthropoda	Insecta	Diptera	Simuliidae	3
Jhupra	BHT3	Surkhet	497	28.57791°N	081.67207°E	Surkhet	3/30/2018	Spring	Arthropoda	Insecta	Diptera	Tabanidae	2
Jhupra	BHT3	Surkhet	497	28.57791°N	081.67207°E	Surkhet	3/30/2018	Spring	Arthropoda	Insecta	Ephemeroptera	Baetidae	48
Jhupra	BHT3	Surkhet	497	28.57791°N	081.67207°E	Surkhet	3/30/2018	Spring	Arthropoda	Insecta	Ephemeroptera	Caenidae	5
Jhupra	BHT3	Surkhet	497	28.57791°N	081.67207°E	Surkhet	3/30/2018	Spring	Arthropoda	Insecta	Ephemeroptera	Heptageniidae	48
Jhupra	BHT3	Surkhet	497	28.57791°N	081.67207°E	Surkhet	3/30/2018	Spring	Arthropoda	Insecta	Ephemeroptera	Leptophlebiidae	9
Jhupra	BHT3	Surkhet	497	28.57791°N	081.67207°E	Surkhet	3/30/2018	Spring	Arthropoda	Insecta	Odonata	Euphaeidae	3
Jhupra	BHT3	Surkhet	497	28.57791°N	081.67207°E	Surkhet	3/30/2018	Spring	Arthropoda	Insecta	Odonata	Gomphidae	44
Jhupra	BHT3	Surkhet	497	28.57791°N	081.67207°E	Surkhet	3/30/2018	Spring	Arthropoda	Insecta	Plecoptera	Perlidae	2
Jhupra	BHT3	Surkhet	497	28.57791°N	081.67207°E	Surkhet	3/30/2018	Spring	Arthropoda	Insecta	Trichoptera	Hydropsychidae	23
Bheri	BH1	Upstream	436	28.45742°N	081.78235°E	Surkhet	6/3/2018	Summer	Arthropoda	Insecta	Diptera	Chironomidae	5
Bheri	BH1	Upstream	436	28.45742°N	081.78235°E	Surkhet	6/3/2018	Summer	Arthropoda	Insecta	Ephemeroptera	Ameletidae	148
Bheri	BH1	Upstream	436	28.45742°N	081.78235°E	Surkhet	6/3/2018	Summer	Arthropoda	Insecta	Ephemeroptera	Baetidae	57
Bheri	BH1	Upstream	436	28.45742°N	081.78235°E	Surkhet	6/3/2018	Summer	Arthropoda	Insecta	Ephemeroptera	Caenidae	16
Bheri	BH1	Upstream	436	28.45742°N	081.78235°E	Surkhet	6/3/2018	Summer	Arthropoda	Insecta	Ephemeroptera	Ephemerellidae	5
Bheri	BH1	Upstream	436	28.45742°N	081.78235°E	Surkhet	6/3/2018	Summer	Arthropoda	Insecta	Ephemeroptera	Heptageniidae	31
Bheri	BH1	Upstream	436	28.45742°N	081.78235°E	Surkhet	6/3/2018	Summer	Arthropoda	Insecta	Hemiptera	Aphelocheiridae	36
Bheri	BH1	Upstream	436	28.45742°N	081.78235°E	Surkhet	6/3/2018	Summer	Arthropoda	Insecta	Hemiptera	Veliidae	18
Bheri	BH1	Upstream	436	28.45742°N	081.78235°E	Surkhet	6/3/2018	Summer	Arthropoda	Insecta	Odonata	Macromiidae	16
Bheri	BH1	Upstream	436	28.45742°N	081.78235°E	Surkhet	6/3/2018	Summer	Arthropoda	Insecta	Trichoptera	Hydropsychidae	26
Bheri	BH1	Upstream	436	28.45742°N	081.78235°E	Surkhet	6/3/2018	Summer	Arthropoda	Insecta	Trichoptera	Philopotamidae	6
Bheri	BH2	Downstream	403	28.51468°N	081.67520°E	Surkhet	6/2/2018	Summer	Arthropoda	Insecta	Coleoptera	Elmidae	9
Bheri	BH2	Downstream	403	28.51468°N	081.67520°E	Surkhet	6/2/2018	Summer	Arthropoda	Insecta	Diptera	Simuliidae	34
Bheri	BH2	Downstream	403	28.51468°N	081.67520°E	Surkhet	6/2/2018	Summer	Arthropoda	Insecta	Ephemeroptera	Ameletidae	9
Bheri	BH2	Downstream	403	28.51468°N	081.67520°E	Surkhet	6/2/2018	Summer	Arthropoda	Insecta	Ephemeroptera	Baetidae	315
Bheri	BH2	Downstream	403	28.51468°N	081.67520°E	Surkhet	6/2/2018	Summer	Arthropoda	Insecta	Ephemeroptera	Caenidae	9
Bheri	BH2	Downstream	403	28.51468°N	081.67520°E	Surkhet	6/2/2018	Summer	Arthropoda	Insecta	Ephemeroptera	Ephemerellidae	17
Bheri	BH2	Downstream	403	28.51468°N	081.67520°E	Surkhet	6/2/2018	Summer	Arthropoda	Insecta	Ephemeroptera	Heptageniidae	13
Bheri	BH2	Downstream	403	28.51468°N	081.67520°E	Surkhet	6/2/2018	Summer	Arthropoda	Insecta	Ephemeroptera	Leptophlebiidae	17
Bheri	BH2	Downstream	403	28.51468°N	081.67520°E	Surkhet	6/2/2018	Summer	Arthropoda	Insecta	Hemiptera	Veliidae	16
Bheri	BH2	Downstream	403	28.51468°N	081.67520°E	Surkhet	6/2/2018	Summer	Arthropoda	Insecta	Trichoptera	Hydropsychidae	47
Bheri	BH2	Downstream	403	28.51468°N	081.67520°E	Surkhet	6/2/2018	Summer	Arthropoda	Insecta	Trichoptera	Philopotamidae	9
Bheri	BH2	Downstream	403	28.51468°N	081.67520°E	Surkhet	6/2/2018	Summer	Arthropoda	Insecta	Trichoptera	Rhyacophilidae	9
Bheri	BH2	Downstream	403	28.51468°N	081.67520°E	Surkhet	6/2/2018	Summer	Arthropoda	Insecta	Trichoptera	Stenopsychidae	5
Goche	BHT1	Mehelkuna	450	28.43662°N	081.83486°E	Surkhet	6/3/2018	Summer	Arthropoda	Insecta	Coleoptera	Psephenidae	6
Goche	BHT1	Mehelkuna	450	28.43662°N	081.83486°E	Surkhet	6/3/2018	Summer	Arthropoda	Insecta	Diptera	Chironomidae	40
Goche	BHT1	Mehelkuna	450	28.43662°N	081.83486°E	Surkhet	6/3/2018	Summer	Arthropoda	Insecta	Odonata	Gomphidae	42
Goche	BHT1	Mehelkuna	450	28.43662°N	081.83486°E	Surkhet	6/3/2018	Summer	Arthropoda	Insecta	Trichoptera	Hydropsychidae	303
Goche	BHT1	Mehelkuna	450	28.43662°N	081.83486°E	Surkhet	6/3/2018	Summer	Arthropoda	Insecta	Trichoptera	Stenopsychidae	3
Chingard	BHT2	Gangate	293	28.34980°N	81.72109°E	Surkhet	6/3/2018	Summer	Arthropoda	Insecta	Coleoptera	Psephenidae	219
Chingard	BHT2	Gangate	293	28.34980°N	81.72109°E	Surkhet	6/3/2018	Summer	Arthropoda	Malacostraca	Decapoda	Palaemonidae	4
Chingard	BHT2	Gangate	293	28.34980°N	81.72109°E	Surkhet	6/3/2018	Summer	Arthropoda	Insecta	Diptera	Chironomidae	11
Chingard	BHT2	Gangate	293	28.34980°N	81.72109°E	Surkhet	6/3/2018	Summer	Arthropoda	Insecta	Diptera	Limoniidae	7
Chingard	BHT2	Gangate	293	28.34980°N	81.72109°E	Surkhet	6/3/2018	Summer	Arthropoda	Insecta	Diptera	Tabanidae	4
Chingard	BHT2	Gangate	293	28.34980°N	81.72109°E	Surkhet	6/3/2018	Summer	Arthropoda	Insecta	Ephemeroptera	Ameletidae	2
Chingard	BHT2	Gangate	293	28.34980°N	81.72109°E	Surkhet	6/3/2018	Summer	Arthropoda	Insecta	Ephemeroptera	Caenidae	6
Chingard	BHT2	Gangate	293	28.34980°N	81.72109°E	Surkhet	6/3/2018	Summer	Arthropoda	Insecta	Ephemeroptera	Ephemerellidae	8
Chingard	BHT2	Gangate	293	28.34980°N	81.72109°E	Surkhet	6/3/2018	Summer	Arthropoda	Insecta	Ephemeroptera	Heptageniidae	12
Chingard	BHT2	Gangate	293	28.34980°N	81.72109°E	Surkhet	6/3/2018	Summer	Arthropoda	Insecta	Ephemeroptera	Leptophlebiidae	128
Chingard	BHT2	Gangate	293	28.34980°N	81.72109°E	Surkhet	6/3/2018	Summer	Arthropoda	Insecta	Hemiptera	Aphelocheiridae	26
Chingard	BHT2	Gangate	293	28.34980°N	81.72109°E	Surkhet	6/3/2018	Summer	Arthropoda	Insecta	Hemiptera	Micronectidae	2
Chingard	BHT2	Gangate	293	28.34980°N	81.72109°E	Surkhet	6/3/2018	Summer	Arthropoda	Insecta	Hemiptera	Veliidae	3
Chingard	BHT2	Gangate	293	28.34980°N	81.72109°E	Surkhet	6/3/2018	Summer	Arthropoda	Insecta	Odonata	Gomphidae	16
Chingard	BHT2	Gangate	293	28.34980°N	81.72109°E	Surkhet	6/3/2018	Summer	Arthropoda	Insecta	Plecoptera	Perlidae	9
Chingard	BHT2	Gangate	293	28.34980°N	81.72109°E	Surkhet	6/3/2018	Summer	Arthropoda	Insecta	Trichoptera	Hydropsychidae	2
Chingard	BHT2	Gangate	293	28.34980°N	81.72109°E	Surkhet	6/3/2018	Summer	Arthropoda	Insecta	Trichoptera	Philopotamidae	2
Chingard	BHT2	Gangate	293	28.34980°N	81.72109°E	Surkhet	6/3/2018	Summer	Arthropoda	Insecta	Trichoptera	Stenopsychidae	253
Jhupra	BHT3	Surkhet	497	28.57791°N	081.67207°E	Surkhet	6/2/2018	Summer	Arthropoda	Insecta	Coleoptera	Gyrinidae	2
Jhupra	BHT3	Surkhet	497	28.57791°N	081.67207°E	Surkhet	6/2/2018	Summer	Arthropoda	Insecta	Coleoptera	Psephenidae	36
Jhupra	BHT3	Surkhet	497	28.57791°N	081.67207°E	Surkhet	6/2/2018	Summer	Arthropoda	Malacostraca	Decapoda	Palaemonidae	3
Jhupra	BHT3	Surkhet	497	28.57791°N	081.67207°E	Surkhet	6/2/2018	Summer	Arthropoda	Insecta	Diptera	Chironomidae	23
Jhupra	BHT3	Surkhet	497	28.57791°N	081.67207°E	Surkhet	6/2/2018	Summer	Arthropoda	Insecta	Ephemeroptera	Ameletidae	2
Jhupra	BHT3	Surkhet	497	28.57791°N	081.67207°E	Surkhet	6/2/2018	Summer	Arthropoda	Insecta	Ephemeroptera	Baetidae	75
Jhupra	BHT3	Surkhet	497	28.57791°N	081.67207°E	Surkhet	6/2/2018	Summer	Arthropoda	Insecta	Ephemeroptera	Caenidae	21
Jhupra	BHT3	Surkhet	497	28.57791°N	081.67207°E	Surkhet	6/2/2018	Summer	Arthropoda	Insecta	Ephemeroptera	Ephemerellidae	4
Jhupra	BHT3	Surkhet	497	28.57791°N	081.67207°E	Surkhet	6/2/2018	Summer	Arthropoda	Insecta	Ephemeroptera	Heptageniidae	24
Jhupra	BHT3	Surkhet	497	28.57791°N	081.67207°E	Surkhet	6/2/2018	Summer	Arthropoda	Insecta	Ephemeroptera	Leptophlebiidae	16
Jhupra	BHT3	Surkhet	497	28.57791°N	081.67207°E	Surkhet	6/2/2018	Summer	Arthropoda	Insecta	Hemiptera	Gerridae	2
Jhupra	BHT3	Surkhet	497	28.57791°N	081.67207°E	Surkhet	6/2/2018	Summer	Arthropoda	Insecta	Hemiptera	Veliidae	5
Jhupra	BHT3	Surkhet	497	28.57791°N	081.67207°E	Surkhet	6/2/2018	Summer	Arthropoda	Insecta	Odonata	Gomphidae	9
Jhupra	BHT3	Surkhet	497	28.57791°N	081.67207°E	Surkhet	6/2/2018	Summer	Arthropoda	Insecta	Plecoptera	Perlidae	6
Jhupra	BHT3	Surkhet	497	28.57791°N	081.67207°E	Surkhet	6/2/2018	Summer	Arthropoda	Insecta	Trichoptera	Hydropsychidae	113
Jhupra	BHT3	Surkhet	497	28.57791°N	081.67207°E	Surkhet	6/2/2018	Summer	Arthropoda	Insecta	Trichoptera	Philopotamidae	13
Bheri	BH1	Upstream	436	28.45742°N	081.78235°E	Surkhet	10/10/2018	Autumn	Arthropoda	Insecta	Coleoptera	Elmidae	6
Bheri	BH1	Upstream	436	28.45742°N	081.78235°E	Surkhet	10/10/2018	Autumn	Arthropoda	Insecta	Coleoptera	Hydrophilidae	5
Bheri	BH1	Upstream	436	28.45742°N	081.78235°E	Surkhet	10/10/2018	Autumn	Arthropoda	Insecta	Coleoptera	Psephenidae	2
Bheri	BH1	Upstream	436	28.45742°N	081.78235°E	Surkhet	10/10/2018	Autumn	Arthropoda	Insecta	Diptera	Chironomidae	21
Bheri	BH1	Upstream	436	28.45742°N	081.78235°E	Surkhet	10/10/2018	Autumn	Arthropoda	Insecta	Diptera	Simuliidae	8
Bheri	BH1	Upstream	436	28.45742°N	081.78235°E	Surkhet	10/10/2018	Autumn	Arthropoda	Insecta	Ephemeroptera	Ameletidae	48
Bheri	BH1	Upstream	436	28.45742°N	081.78235°E	Surkhet	10/10/2018	Autumn	Arthropoda	Insecta	Ephemeroptera	Baetidae	98
Bheri	BH1	Upstream	436	28.45742°N	081.78235°E	Surkhet	10/10/2018	Autumn	Arthropoda	Insecta	Ephemeroptera	Caenidae	35
Bheri	BH1	Upstream	436	28.45742°N	081.78235°E	Surkhet	10/10/2018	Autumn	Arthropoda	Insecta	Ephemeroptera	Ephemerellidae	26
Bheri	BH1	Upstream	436	28.45742°N	081.78235°E	Surkhet	10/10/2018	Autumn	Arthropoda	Insecta	Ephemeroptera	Ephemeridae	5
Bheri	BH1	Upstream	436	28.45742°N	081.78235°E	Surkhet	10/10/2018	Autumn	Arthropoda	Insecta	Ephemeroptera	Heptageniidae	9
Bheri	BH1	Upstream	436	28.45742°N	081.78235°E	Surkhet	10/10/2018	Autumn	Arthropoda	Insecta	Ephemeroptera	Leptophlebiidae	3
Bheri	BH1	Upstream	436	28.45742°N	081.78235°E	Surkhet	10/10/2018	Autumn	Arthropoda	Insecta	Hemiptera	Aphelocheiridae	35
Bheri	BH1	Upstream	436	28.45742°N	081.78235°E	Surkhet	10/10/2018	Autumn	Arthropoda	Insecta	Odonata	Gomphidae	2
Bheri	BH1	Upstream	436	28.45742°N	081.78235°E	Surkhet	10/10/2018	Autumn	Arthropoda	Insecta	Plecoptera	Perlidae	2
Bheri	BH2	Downstream	403	28.51468°N	081.67520°E	Surkhet	10/9/2018	Autumn	Arthropoda	Insecta	Coleoptera	Elmidae	3
Bheri	BH2	Downstream	403	28.51468°N	081.67520°E	Surkhet	10/9/2018	Autumn	Arthropoda	Insecta	Diptera	Chironomidae	9
Bheri	BH2	Downstream	403	28.51468°N	081.67520°E	Surkhet	10/9/2018	Autumn	Arthropoda	Insecta	Diptera	Limoniidae 1	2
Bheri	BH2	Downstream	403	28.51468°N	081.67520°E	Surkhet	10/9/2018	Autumn	Arthropoda	Insecta	Ephemeroptera	Ameletidae	29
Bheri	BH2	Downstream	403	28.51468°N	081.67520°E	Surkhet	10/9/2018	Autumn	Arthropoda	Insecta	Ephemeroptera	Baetidae	45
Bheri	BH2	Downstream	403	28.51468°N	081.67520°E	Surkhet	10/9/2018	Autumn	Arthropoda	Insecta	Ephemeroptera	Caenidae	3
Bheri	BH2	Downstream	403	28.51468°N	081.67520°E	Surkhet	10/9/2018	Autumn	Arthropoda	Insecta	Ephemeroptera	Ephemeridae	6
Bheri	BH2	Downstream	403	28.51468°N	081.67520°E	Surkhet	10/9/2018	Autumn	Arthropoda	Insecta	Ephemeroptera	Heptageniidae	12
Bheri	BH2	Downstream	403	28.51468°N	081.67520°E	Surkhet	10/9/2018	Autumn	Arthropoda	Insecta	Ephemeroptera	Potamanthidae	6
Bheri	BH2	Downstream	403	28.51468°N	081.67520°E	Surkhet	10/9/2018	Autumn	Arthropoda	Insecta	Hemiptera	Aphelocheiridae	8
Goche	BHT1	Mehelkuna	450	28.43662°N	081.83486°E	Surkhet	10/9/2018	Autumn	Arthropoda	Insecta	Coleoptera	Hydrophilidae	79
Goche	BHT1	Mehelkuna	450	28.43662°N	081.83486°E	Surkhet	10/9/2018	Autumn	Arthropoda	Insecta	Coleoptera	Psephenidae	2
Goche	BHT1	Mehelkuna	450	28.43662°N	081.83486°E	Surkhet	10/9/2018	Autumn	Arthropoda	Insecta	Diptera	Chironomidae	76
Goche	BHT1	Mehelkuna	450	28.43662°N	081.83486°E	Surkhet	10/9/2018	Autumn	Arthropoda	Insecta	Diptera	Limoniidae	9
Goche	BHT1	Mehelkuna	450	28.43662°N	081.83486°E	Surkhet	10/9/2018	Autumn	Arthropoda	Insecta	Diptera	Tabanidae	7
Goche	BHT1	Mehelkuna	450	28.43662°N	081.83486°E	Surkhet	10/9/2018	Autumn	Arthropoda	Insecta	Ephemeroptera	Ameletidae	51
Goche	BHT1	Mehelkuna	450	28.43662°N	081.83486°E	Surkhet	10/9/2018	Autumn	Arthropoda	Insecta	Ephemeroptera	Baetidae	34
Goche	BHT1	Mehelkuna	450	28.43662°N	081.83486°E	Surkhet	10/9/2018	Autumn	Arthropoda	Insecta	Ephemeroptera	Caenidae	25
Goche	BHT1	Mehelkuna	450	28.43662°N	081.83486°E	Surkhet	10/9/2018	Autumn	Arthropoda	Insecta	Ephemeroptera	Ephemerellidae	16
Goche	BHT1	Mehelkuna	450	28.43662°N	081.83486°E	Surkhet	10/9/2018	Autumn	Arthropoda	Insecta	Ephemeroptera	Heptageniidae	4
Goche	BHT1	Mehelkuna	450	28.43662°N	081.83486°E	Surkhet	10/9/2018	Autumn	Arthropoda	Insecta	Ephemeroptera	Leptophlebiidae	6
Goche	BHT1	Mehelkuna	450	28.43662°N	081.83486°E	Surkhet	10/9/2018	Autumn	Arthropoda	Insecta	Hemiptera	Gerridae	4
Goche	BHT1	Mehelkuna	450	28.43662°N	081.83486°E	Surkhet	10/9/2018	Autumn	Arthropoda	Insecta	Odonata	Euphaeidae	9
Goche	BHT1	Mehelkuna	450	28.43662°N	081.83486°E	Surkhet	10/9/2018	Autumn	Arthropoda	Insecta	Odonata	Gomphidae	35
Chingard	BHT2	Gangate	293	28.34980°N	81.72109°E	Surkhet	10/8/2018	Autumn	Arthropoda	Insecta	Trichoptera	Philopotamidae	9
Chingard	BHT2	Gangate	293	28.34980°N	81.72109°E	Surkhet	10/8/2018	Autumn	Arthropoda	Malacostraca	Decapoda	Palaemonidae	2
Chingard	BHT2	Gangate	293	28.34980°N	81.72109°E	Surkhet	10/8/2018	Autumn	Arthropoda	Insecta	Diptera	Chironomidae	22
Chingard	BHT2	Gangate	293	28.34980°N	81.72109°E	Surkhet	10/8/2018	Autumn	Arthropoda	Insecta	Diptera	Limoniidae 1	6
Chingard	BHT2	Gangate	293	28.34980°N	81.72109°E	Surkhet	10/8/2018	Autumn	Arthropoda	Insecta	Diptera	Simuliidae	24
Chingard	BHT2	Gangate	293	28.34980°N	81.72109°E	Surkhet	10/8/2018	Autumn	Arthropoda	Insecta	Diptera	Tabanidae	11
Chingard	BHT2	Gangate	293	28.34980°N	81.72109°E	Surkhet	10/8/2018	Autumn	Arthropoda	Insecta	Ephemeroptera	Ameletidae	68
Chingard	BHT2	Gangate	293	28.34980°N	81.72109°E	Surkhet	10/8/2018	Autumn	Arthropoda	Insecta	Ephemeroptera	Baetidae	925
Chingard	BHT2	Gangate	293	28.34980°N	81.72109°E	Surkhet	10/8/2018	Autumn	Arthropoda	Insecta	Ephemeroptera	Caenidae	19
Chingard	BHT2	Gangate	293	28.34980°N	81.72109°E	Surkhet	10/8/2018	Autumn	Arthropoda	Insecta	Ephemeroptera	Ephemerellidae	48
Chingard	BHT2	Gangate	293	28.34980°N	81.72109°E	Surkhet	10/8/2018	Autumn	Arthropoda	Insecta	Ephemeroptera	Leptophlebiidae	24
Chingard	BHT2	Gangate	293	28.34980°N	81.72109°E	Surkhet	10/8/2018	Autumn	Arthropoda	Insecta	Hemiptera	Aphelocheiridae	21
Chingard	BHT2	Gangate	293	28.34980°N	81.72109°E	Surkhet	10/8/2018	Autumn	Arthropoda	Insecta	Hemiptera	Gerridae	2
Chingard	BHT2	Gangate	293	28.34980°N	81.72109°E	Surkhet	10/8/2018	Autumn	Arthropoda	Insecta	Hemiptera	Micronectidae	19
Chingard	BHT2	Gangate	293	28.34980°N	81.72109°E	Surkhet	10/8/2018	Autumn	Arthropoda	Insecta	Lepidoptera	Pyralidae	2
Chingard	BHT2	Gangate	293	28.34980°N	81.72109°E	Surkhet	10/8/2018	Autumn	Arthropoda	Insecta	Megaloptera	Corydalidae	4
Chingard	BHT2	Gangate	293	28.34980°N	81.72109°E	Surkhet	10/8/2018	Autumn	Arthropoda	Insecta	Plecoptera	Perlidae	2
Jhupra	BHT3	Surkhet	497	28.57791°N	081.67207°E	Surkhet	10/9/2018	Autumn	Arthropoda	Insecta	Coleoptera	Elmidae	2
Jhupra	BHT3	Surkhet	497	28.57791°N	081.67207°E	Surkhet	10/9/2018	Autumn	Arthropoda	Insecta	Coleoptera	Hydrophilidae	82
Jhupra	BHT3	Surkhet	497	28.57791°N	081.67207°E	Surkhet	10/9/2018	Autumn	Arthropoda	Insecta	Coleoptera	Psephenidae	9
Jhupra	BHT3	Surkhet	497	28.57791°N	081.67207°E	Surkhet	10/9/2018	Autumn	Arthropoda	Malacostraca	Decapoda	Palaemonidae	2
Jhupra	BHT3	Surkhet	497	28.57791°N	081.67207°E	Surkhet	10/9/2018	Autumn	Arthropoda	Insecta	Diptera	Ceratopogonidae	2
Jhupra	BHT3	Surkhet	497	28.57791°N	081.67207°E	Surkhet	10/9/2018	Autumn	Arthropoda	Insecta	Diptera	Chironomidae	45
Jhupra	BHT3	Surkhet	497	28.57791°N	081.67207°E	Surkhet	10/9/2018	Autumn	Arthropoda	Insecta	Diptera	Limoniidae	8
Jhupra	BHT3	Surkhet	497	28.57791°N	081.67207°E	Surkhet	10/9/2018	Autumn	Arthropoda	Insecta	Diptera	Limoniidae 1	12
Jhupra	BHT3	Surkhet	497	28.57791°N	081.67207°E	Surkhet	10/9/2018	Autumn	Arthropoda	Insecta	Diptera	Simuliidae	24
Jhupra	BHT3	Surkhet	497	28.57791°N	081.67207°E	Surkhet	10/9/2018	Autumn	Arthropoda	Insecta	Diptera	Tabanidae	4
Jhupra	BHT3	Surkhet	497	28.57791°N	081.67207°E	Surkhet	10/9/2018	Autumn	Arthropoda	Insecta	Ephemeroptera	Ameletidae	333
Jhupra	BHT3	Surkhet	497	28.57791°N	081.67207°E	Surkhet	10/9/2018	Autumn	Arthropoda	Insecta	Ephemeroptera	Baetidae	543
Jhupra	BHT3	Surkhet	497	28.57791°N	081.67207°E	Surkhet	10/9/2018	Autumn	Arthropoda	Insecta	Ephemeroptera	Caenidae	29
Jhupra	BHT3	Surkhet	497	28.57791°N	081.67207°E	Surkhet	10/9/2018	Autumn	Arthropoda	Insecta	Ephemeroptera	Ephemerellidae	4
Jhupra	BHT3	Surkhet	497	28.57791°N	081.67207°E	Surkhet	10/9/2018	Autumn	Arthropoda	Insecta	Ephemeroptera	Heptageniidae	124
Jhupra	BHT3	Surkhet	497	28.57791°N	081.67207°E	Surkhet	10/9/2018	Autumn	Arthropoda	Insecta	Ephemeroptera	Leptophlebiidae	126
Jhupra	BHT3	Surkhet	497	28.57791°N	081.67207°E	Surkhet	10/9/2018	Autumn	Arthropoda	Insecta	Hemiptera	Micronectidae	12
Jhupra	BHT3	Surkhet	497	28.57791°N	081.67207°E	Surkhet	10/9/2018	Autumn	Arthropoda	Insecta	Odonata	Gomphidae	15
Jhupra	BHT3	Surkhet	497	28.57791°N	081.67207°E	Surkhet	10/9/2018	Autumn	Arthropoda	Insecta	Plecoptera	Perlidae	10
Jhupra	BHT3	Surkhet	497	28.57791°N	081.67207°E	Surkhet	10/9/2018	Autumn	Arthropoda	Insecta	Trichoptera	Philopotamidae	4
Jhupra	BHT3	Surkhet	497	28.57791°N	081.67207°E	Surkhet	10/9/2018	Autumn	Arthropoda	Arachnida	Acarina	Acaridae	2
Babai	BB1	Upstream	293	28.35160°N	081.72109°E	Surkhet	1/9/2018	Winter	Arthropoda	Insecta	Coleoptera	Elmidae	2
Babai	BB1	Upstream	293	28.35160°N	081.72109°E	Surkhet	1/9/2018	Winter	Arthropoda	Insecta	Diptera	Athericidae	23
Babai	BB1	Upstream	293	28.35160°N	081.72109°E	Surkhet	1/9/2018	Winter	Arthropoda	Insecta	Diptera	Chironomidae	4
Babai	BB1	Upstream	293	28.35160°N	081.72109°E	Surkhet	1/9/2018	Winter	Arthropoda	Insecta	Diptera	Tabanidae	2
Babai	BB1	Upstream	293	28.35160°N	081.72109°E	Surkhet	1/9/2018	Winter	Arthropoda	Insecta	Ephemeroptera	Baetidae	8
Babai	BB1	Upstream	293	28.35160°N	081.72109°E	Surkhet	1/9/2018	Winter	Arthropoda	Insecta	Ephemeroptera	Caenidae	10
Babai	BB1	Upstream	293	28.35160°N	081.72109°E	Surkhet	1/9/2018	Winter	Arthropoda	Insecta	Ephemeroptera	Heptageniidae	4
Babai	BB1	Upstream	293	28.35160°N	081.72109°E	Surkhet	1/9/2018	Winter	Arthropoda	Insecta	Ephemeroptera	Leptophlebiidae	6
Babai	BB1	Upstream	293	28.35160°N	081.72109°E	Surkhet	1/9/2018	Winter	Arthropoda	Insecta	Megaloptera	Corydalidae	3
Babai	BB1	Upstream	293	28.35160°N	081.72109°E	Surkhet	1/9/2018	Winter	Arthropoda	Insecta	Odonata	Gomphidae	3
Babai	BB1	Upstream	293	28.35160°N	081.72109°E	Surkhet	1/9/2018	Winter	Arthropoda	Insecta	Plecoptera	Perlidae	5
Babai	BB1	Upstream	293	28.35160°N	081.72109°E	Surkhet	1/9/2018	Winter	Arthropoda	Insecta	Trichoptera	Hydropsychidae	52
Babai	BB1	Upstream	293	28.35160°N	081.72109°E	Surkhet	1/9/2018	Winter	Arthropoda	Insecta	Trichoptera	Philopotamidae	64
Babai	BB2	Mul Ghat	287	28.36127°N	081.68044°E	Bardiya	1/9/2018	Winter	Arthropoda	Insecta	Coleoptera	Elmidae	3
Babai	BB2	Mul Ghat	287	28.36127°N	081.68044°E	Bardiya	1/9/2018	Winter	Arthropoda	Insecta	Diptera	Chironomidae	23
Babai	BB2	Mul Ghat	287	28.36127°N	081.68044°E	Bardiya	1/9/2018	Winter	Arthropoda	Insecta	Diptera	Simuliidae	2
Babai	BB2	Mul Ghat	287	28.36127°N	081.68044°E	Bardiya	1/9/2018	Winter	Arthropoda	Insecta	Diptera	Tabanidae	2
Babai	BB2	Mul Ghat	287	28.36127°N	081.68044°E	Bardiya	1/9/2018	Winter	Arthropoda	Insecta	Ephemeroptera	Baetidae	5
Babai	BB2	Mul Ghat	287	28.36127°N	081.68044°E	Bardiya	1/9/2018	Winter	Arthropoda	Insecta	Ephemeroptera	Caenidae	8
Babai	BB2	Mul Ghat	287	28.36127°N	081.68044°E	Bardiya	1/9/2018	Winter	Arthropoda	Insecta	Ephemeroptera	Heptageniidae	20
Babai	BB2	Mul Ghat	287	28.36127°N	081.68044°E	Bardiya	1/9/2018	Winter	Arthropoda	Insecta	Ephemeroptera	Leptophlebiidae	11
Babai	BB2	Mul Ghat	287	28.36127°N	081.68044°E	Bardiya	1/9/2018	Winter	Arthropoda	Insecta	Megaloptera	Corydalidae	3
Babai	BB2	Mul Ghat	287	28.36127°N	081.68044°E	Bardiya	1/9/2018	Winter	Arthropoda	Insecta	Odonata	Gomphidae	18
Babai	BB2	Mul Ghat	287	28.36127°N	081.68044°E	Bardiya	1/9/2018	Winter	Arthropoda	Insecta	Plecoptera	Perlidae	11
Babai	BB2	Mul Ghat	287	28.36127°N	081.68044°E	Bardiya	1/9/2018	Winter	Arthropoda	Insecta	Trichoptera	Hydropsychidae	177
Babai	BB2	Mul Ghat	287	28.36127°N	081.68044°E	Bardiya	1/9/2018	Winter	Arthropoda	Insecta	Trichoptera	Philopotamidae	123
Babai	BB3	Beltakura	532	28.07187°N	082.26430°E	Dang	1/10/2018	Winter	Arthropoda	Insecta	Coleoptera	Gyrinidae	684
Babai	BB3	Beltakura	532	28.07187°N	082.26430°E	Dang	1/10/2018	Winter	Arthropoda	Insecta	Ephemeroptera	Ephemerellidae	2
Babai	BB3	Beltakura	532	28.07187°N	082.26430°E	Dang	1/10/2018	Winter	Arthropoda	Insecta	Ephemeroptera	Ephemeridae	6
Babai	BB3	Beltakura	532	28.07187°N	082.26430°E	Dang	1/10/2018	Winter	Arthropoda	Insecta	Hemiptera	Micronectidae	3
Babai	BB3	Beltakura	532	28.07187°N	082.26430°E	Dang	1/10/2018	Winter	Arthropoda	Insecta	Odonata	Gomphidae	6
Babai	BB3	Beltakura	532	28.07187°N	082.26430°E	Dang	1/10/2018	Winter	Annelids	Clitellata	Oligochaeta	Oligochaeta indet.	2
Babai	BB3	Beltakura	532	28.07187°N	082.26430°E	Dang	1/10/2018	Winter	Arthropoda	Insecta	Trichoptera	Brachycentridae	8
Babai	BB3	Beltakura	532	28.07187°N	082.26430°E	Dang	1/10/2018	Winter	Arthropoda	Insecta	Trichoptera	Hydroptilidae	2
Patre	BBT1	Majhgaun	594	28.07607°N	082.37733°E	Dang	1/10/2018	Winter	Arthropoda	Insecta	Coleoptera	Dytiscidae	4
Patre	BBT1	Majhgaun	594	28.07607°N	082.37733°E	Dang	1/10/2018	Winter	Arthropoda	Insecta	Coleoptera	Gyrinidae	24
Patre	BBT1	Majhgaun	594	28.07607°N	082.37733°E	Dang	1/10/2018	Winter	Arthropoda	Insecta	Diptera	Ceratopogonidae	3
Patre	BBT1	Majhgaun	594	28.07607°N	082.37733°E	Dang	1/10/2018	Winter	Arthropoda	Insecta	Diptera	Chironomidae	110
Patre	BBT1	Majhgaun	594	28.07607°N	082.37733°E	Dang	1/10/2018	Winter	Arthropoda	Insecta	Diptera	Culicidae	8
Patre	BBT1	Majhgaun	594	28.07607°N	082.37733°E	Dang	1/10/2018	Winter	Arthropoda	Insecta	Diptera	Ceratopogonidae(1)	17
Patre	BBT1	Majhgaun	594	28.07607°N	082.37733°E	Dang	1/10/2018	Winter	Arthropoda	Insecta	Ephemeroptera	Baetidae	4
Patre	BBT1	Majhgaun	594	28.07607°N	082.37733°E	Dang	1/10/2018	Winter	Arthropoda	Insecta	Ephemeroptera	Caenidae	14
Patre	BBT1	Majhgaun	594	28.07607°N	082.37733°E	Dang	1/10/2018	Winter	Arthropoda	Insecta	Ephemeroptera	Ephemeridae	2
Patre	BBT1	Majhgaun	594	28.07607°N	082.37733°E	Dang	1/10/2018	Winter	Annelida	Clitellata	Haplotaxida	Naididae	575
Patre	BBT1	Majhgaun	594	28.07607°N	082.37733°E	Dang	1/10/2018	Winter	Arthropoda	Insecta	Odonata	Synlestidae	8
Patre	BBT1	Majhgaun	594	28.07607°N	082.37733°E	Dang	1/10/2018	Winter	Arthropoda	Insecta	Odonata	Gomphidae	31
Patre	BBT1	Majhgaun	594	28.07607°N	082.37733°E	Dang	1/10/2018	Winter	Annelids	Clitellata	Oligochaeta	Oligochaeta indet.	3
Patre	BBT1	Majhgaun	594	28.07607°N	082.37733°E	Dang	1/10/2018	Winter	Arthropoda	Insecta	Trichoptera	Hydropsychidae	2
Patre	BBT1	Majhgaun	594	28.07607°N	082.37733°E	Dang	1/10/2018	Winter	Mollusca	Gastropoda	Basommatophora	Physidae	82
Patre	BBT1	Majhgaun	594	28.07607°N	082.37733°E	Dang	1/10/2018	Winter	Mollusca	Gastropoda	Basommatophora	Planorbidae	3
Katuwa	BBT2	Ghorahi	625	28.01966°N	082.48380°E	Dang	1/11/2018	Winter	Arthropoda	Insecta	Coleoptera	Elmidae	2
Katuwa	BBT2	Ghorahi	625	28.01966°N	082.48380°E	Dang	1/11/2018	Winter	Arthropoda	Insecta	Diptera	Ceratopogonidae	9
Katuwa	BBT2	Ghorahi	625	28.01966°N	082.48380°E	Dang	1/11/2018	Winter	Arthropoda	Insecta	Diptera	Chironomidae	83
Katuwa	BBT2	Ghorahi	625	28.01966°N	082.48380°E	Dang	1/11/2018	Winter	Arthropoda	Insecta	Diptera	Culicidae	28
Katuwa	BBT2	Ghorahi	625	28.01966°N	082.48380°E	Dang	1/11/2018	Winter	Arthropoda	Insecta	Diptera	Limoniidae	2
Katuwa	BBT2	Ghorahi	625	28.01966°N	082.48380°E	Dang	1/11/2018	Winter	Arthropoda	Insecta	Diptera	Simuliidae	2
Katuwa	BBT2	Ghorahi	625	28.01966°N	082.48380°E	Dang	1/11/2018	Winter	Arthropoda	Insecta	Diptera	Tabanidae	3
Katuwa	BBT2	Ghorahi	625	28.01966°N	082.48380°E	Dang	1/11/2018	Winter	Arthropoda	Insecta	Ephemeroptera	Caenidae	9
Katuwa	BBT2	Ghorahi	625	28.01966°N	082.48380°E	Dang	1/11/2018	Winter	Arthropoda	Insecta	Hemiptera	Micronectidae	70
Katuwa	BBT2	Ghorahi	625	28.01966°N	082.48380°E	Dang	1/11/2018	Winter	Arthropoda	Insecta	Hemiptera	Veliidae	3
Katuwa	BBT2	Ghorahi	625	28.01966°N	082.48380°E	Dang	1/11/2018	Winter	Arthropoda	Insecta	Odonata	Gomphidae	153
Katuwa	BBT2	Ghorahi	625	28.01966°N	082.48380°E	Dang	1/11/2018	Winter	Arthropoda	Insecta	Trichoptera	Hydroptilidae	59
Katuwa	BBT2	Ghorahi	625	28.01966°N	082.48380°E	Dang	1/11/2018	Winter	Arthropoda	Arachnida	Acarina	Acaridae	4
Katuwa	BBT2	Ghorahi	625	28.01966°N	082.48380°E	Dang	1/11/2018	Winter	Mollusca	Gastropoda	Basommatophora	Physidae	12
Katuwa	BBT2	Ghorahi	625	28.01966°N	082.48380°E	Dang	1/11/2018	Winter	Mollusca	Gastropoda	Basommatophora	Planorbidae	3
Babai	BB1	Upstream	293	28.35160°N	081.72109°E	Surkhet	4/1/2018	Spring	Arthropoda	Insecta	Diptera	Chironomidae	14
Babai	BB1	Upstream	293	28.35160°N	081.72109°E	Surkhet	4/1/2018	Spring	Arthropoda	Insecta	Diptera	Limoniidae	4
Babai	BB1	Upstream	293	28.35160°N	081.72109°E	Surkhet	4/1/2018	Spring	Arthropoda	Insecta	Diptera	Simuliidae	12
Babai	BB1	Upstream	293	28.35160°N	081.72109°E	Surkhet	4/1/2018	Spring	Arthropoda	Insecta	Diptera	Tabanidae	10
Babai	BB1	Upstream	293	28.35160°N	081.72109°E	Surkhet	4/1/2018	Spring	Arthropoda	Insecta	Ephemeroptera	Ameletidae	4
Babai	BB1	Upstream	293	28.35160°N	081.72109°E	Surkhet	4/1/2018	Spring	Arthropoda	Insecta	Ephemeroptera	Baetidae	14
Babai	BB1	Upstream	293	28.35160°N	081.72109°E	Surkhet	4/1/2018	Spring	Arthropoda	Insecta	Ephemeroptera	Caenidae	10
Babai	BB1	Upstream	293	28.35160°N	081.72109°E	Surkhet	4/1/2018	Spring	Arthropoda	Insecta	Ephemeroptera	Ephemeridae	2
Babai	BB1	Upstream	293	28.35160°N	081.72109°E	Surkhet	4/1/2018	Spring	Arthropoda	Insecta	Hemiptera	Aphelocheiridae	4
Babai	BB1	Upstream	293	28.35160°N	081.72109°E	Surkhet	4/1/2018	Spring	Arthropoda	Insecta	Hemiptera	Micronectidae	10
Babai	BB1	Upstream	293	28.35160°N	081.72109°E	Surkhet	4/1/2018	Spring	Arthropoda	Insecta	Hemiptera	Veliidae	58
Babai	BB1	Upstream	293	28.35160°N	081.72109°E	Surkhet	4/1/2018	Spring	Arthropoda	Insecta	Odonata	Calopterygidae	2
Babai	BB1	Upstream	293	28.35160°N	081.72109°E	Surkhet	4/1/2018	Spring	Arthropoda	Insecta	Odonata	Gomphidae	8
Babai	BB1	Upstream	293	28.35160°N	081.72109°E	Surkhet	4/1/2018	Spring	Arthropoda	Insecta	Plecoptera	Perlidae	4
Babai	BB1	Upstream	293	28.35160°N	081.72109°E	Surkhet	4/1/2018	Spring	Arthropoda	Insecta	Trichoptera	Hydropsychidae	46
Babai	BB2	Mul Ghat	287	28.36127°N	081.68044°E	Bardiya	4/1/2018	Spring	Arthropoda	Insecta	Coleoptera	Elmidae	12
Babai	BB2	Mul Ghat	287	28.36127°N	081.68044°E	Bardiya	4/1/2018	Spring	Arthropoda	Insecta	Coleoptera	Gyrinidae	2
Babai	BB2	Mul Ghat	287	28.36127°N	081.68044°E	Bardiya	4/1/2018	Spring	Arthropoda	Insecta	Diptera	Chironomidae	96
Babai	BB2	Mul Ghat	287	28.36127°N	081.68044°E	Bardiya	4/1/2018	Spring	Arthropoda	Insecta	Diptera	Ceratopogonidae(1)	3
Babai	BB2	Mul Ghat	287	28.36127°N	081.68044°E	Bardiya	4/1/2018	Spring	Arthropoda	Insecta	Diptera	Simuliidae	15
Babai	BB2	Mul Ghat	287	28.36127°N	081.68044°E	Bardiya	4/1/2018	Spring	Arthropoda	Insecta	Ephemeroptera	Ameletidae	3
Babai	BB2	Mul Ghat	287	28.36127°N	081.68044°E	Bardiya	4/1/2018	Spring	Arthropoda	Insecta	Ephemeroptera	Baetidae	26
Babai	BB2	Mul Ghat	287	28.36127°N	081.68044°E	Bardiya	4/1/2018	Spring	Arthropoda	Insecta	Ephemeroptera	Caenidae	20
Babai	BB2	Mul Ghat	287	28.36127°N	081.68044°E	Bardiya	4/1/2018	Spring	Arthropoda	Insecta	Ephemeroptera	Ephemerellidae	2
Babai	BB2	Mul Ghat	287	28.36127°N	081.68044°E	Bardiya	4/1/2018	Spring	Arthropoda	Insecta	Ephemeroptera	Ephemeridae	2
Babai	BB2	Mul Ghat	287	28.36127°N	081.68044°E	Bardiya	4/1/2018	Spring	Arthropoda	Insecta	Ephemeroptera	Heptageniidae	5
Babai	BB2	Mul Ghat	287	28.36127°N	081.68044°E	Bardiya	4/1/2018	Spring	Arthropoda	Insecta	Ephemeroptera	Leptophlebiidae	11
Babai	BB2	Mul Ghat	287	28.36127°N	081.68044°E	Bardiya	4/1/2018	Spring	Arthropoda	Insecta	Hemiptera	Gerridae	5
Babai	BB2	Mul Ghat	287	28.36127°N	081.68044°E	Bardiya	4/1/2018	Spring	Arthropoda	Insecta	Hemiptera	Veliidae	20
Babai	BB2	Mul Ghat	287	28.36127°N	081.68044°E	Bardiya	4/1/2018	Spring	Arthropoda	Insecta	Megaloptera	Corydalidae	3
Babai	BB2	Mul Ghat	287	28.36127°N	081.68044°E	Bardiya	4/1/2018	Spring	Arthropoda	Insecta	Odonata	Gomphidae	10
Babai	BB2	Mul Ghat	287	28.36127°N	081.68044°E	Bardiya	4/1/2018	Spring	Arthropoda	Insecta	Plecoptera	Perlidae	10
Babai	BB2	Mul Ghat	287	28.36127°N	081.68044°E	Bardiya	4/1/2018	Spring	Arthropoda	Insecta	Trichoptera	Hydropsychidae	81
Babai	BB2	Mul Ghat	287	28.36127°N	081.68044°E	Bardiya	4/1/2018	Spring	Arthropoda	Insecta	Trichoptera	Philopotamidae	2
Babai	BB3	Beltakura	532	28.07187°N	082.26430°E	Dang	4/3/2018	Spring	Arthropoda	Insecta	Coleoptera	Elmidae	83
Babai	BB3	Beltakura	532	28.07187°N	082.26430°E	Dang	4/3/2018	Spring	Arthropoda	Insecta	Coleoptera	Gyrinidae	2
Babai	BB3	Beltakura	532	28.07187°N	082.26430°E	Dang	4/3/2018	Spring	Arthropoda	Insecta	Coleoptera	Hydrophilidae	3
Babai	BB3	Beltakura	532	28.07187°N	082.26430°E	Dang	4/3/2018	Spring	Arthropoda	Insecta	Coleoptera	Psephenidae	2
Babai	BB3	Beltakura	532	28.07187°N	082.26430°E	Dang	4/3/2018	Spring	Arthropoda	Insecta	Diptera	Chironomidae	53
Babai	BB3	Beltakura	532	28.07187°N	082.26430°E	Dang	4/3/2018	Spring	Arthropoda	Insecta	Diptera	Ceratopogonidae(1)	6
Babai	BB3	Beltakura	532	28.07187°N	082.26430°E	Dang	4/3/2018	Spring	Arthropoda	Insecta	Ephemeroptera	Baetidae	17
Babai	BB3	Beltakura	532	28.07187°N	082.26430°E	Dang	4/3/2018	Spring	Arthropoda	Insecta	Ephemeroptera	Caenidae	83
Babai	BB3	Beltakura	532	28.07187°N	082.26430°E	Dang	4/3/2018	Spring	Arthropoda	Insecta	Ephemeroptera	Ephemerellidae	5
Babai	BB3	Beltakura	532	28.07187°N	082.26430°E	Dang	4/3/2018	Spring	Arthropoda	Insecta	Ephemeroptera	Ephemeridae	2
Babai	BB3	Beltakura	532	28.07187°N	082.26430°E	Dang	4/3/2018	Spring	Arthropoda	Insecta	Hemiptera	Micronectidae	3
Babai	BB3	Beltakura	532	28.07187°N	082.26430°E	Dang	4/3/2018	Spring	Arthropoda	Insecta	Odonata	Gomphidae	12
Babai	BB3	Beltakura	532	28.07187°N	082.26430°E	Dang	4/3/2018	Spring	Arthropoda	Insecta	Odonata	Macromiidae	3
Babai	BB3	Beltakura	532	28.07187°N	082.26430°E	Dang	4/3/2018	Spring	Arthropoda	Insecta	Trichoptera	Hydropsychidae	441
Babai	BB3	Beltakura	532	28.07187°N	082.26430°E	Dang	4/3/2018	Spring	Arthropoda	Insecta	Trichoptera	Psychomyiidae	2
Babai	BB3	Beltakura	532	28.07187°N	082.26430°E	Dang	4/3/2018	Spring	Mollusca	Gastropoda	Basommatophora	Physidae	5
Babai	BB3	Beltakura	532	28.07187°N	082.26430°E	Dang	4/3/2018	Spring	Mollusca	Gastropoda	Basommatophora	Planorbidae	11
Babai	BB3	Beltakura	532	28.07187°N	082.26430°E	Dang	4/3/2018	Spring	Mollusca	Gastropoda	Neotaenioglossa	Thiaridae	20
Patre	BBT1	Majhgaun	594	28.07607°N	082.37733°E	Dang	4/3/2018	Spring	Arthropoda	Insecta	Coleoptera	Gyrinidae	15
Patre	BBT1	Majhgaun	594	28.07607°N	082.37733°E	Dang	4/3/2018	Spring	Arthropoda	Insecta	Diptera	Chironomidae	195
Patre	BBT1	Majhgaun	594	28.07607°N	082.37733°E	Dang	4/3/2018	Spring	Arthropoda	Insecta	Diptera	Ceratopogonidae(1)	27
Patre	BBT1	Majhgaun	594	28.07607°N	082.37733°E	Dang	4/3/2018	Spring	Arthropoda	Insecta	Ephemeroptera	Baetidae	6
Patre	BBT1	Majhgaun	594	28.07607°N	082.37733°E	Dang	4/3/2018	Spring	Arthropoda	Insecta	Ephemeroptera	Caenidae	9
Patre	BBT1	Majhgaun	594	28.07607°N	082.37733°E	Dang	4/3/2018	Spring	Arthropoda	Insecta	Ephemeroptera	Ephemerellidae	3
Patre	BBT1	Majhgaun	594	28.07607°N	082.37733°E	Dang	4/3/2018	Spring	Arthropoda	Insecta	Trichoptera	Hydropsychidae	12
Patre	BBT1	Majhgaun	594	28.07607°N	082.37733°E	Dang	4/3/2018	Spring	Arthropoda	Insecta	Trichoptera	Stenopsychidae	3
Patre	BBT1	Majhgaun	594	28.07607°N	082.37733°E	Dang	4/3/2018	Spring	Mollusca	Gastropoda	Basommatophora	Physidae	87
Patre	BBT1	Majhgaun	594	28.07607°N	082.37733°E	Dang	4/3/2018	Spring	Mollusca	Gastropoda	Basommatophora	Planorbidae	6
Babai	BBT2	Ghorahi	625	28.01966°N	082.48380°E	Dang	4/3/2018	Spring	Arthropoda	Insecta	Diptera	Chironomidae	100
Babai	BBT2	Ghorahi	625	28.01966°N	082.48380°E	Dang	4/3/2018	Spring	Arthropoda	Insecta	Diptera	Simuliidae	10
Babai	BBT2	Ghorahi	625	28.01966°N	082.48380°E	Dang	4/3/2018	Spring	Mollusca	Gastropoda	Basommatophora	Physidae	140
Babai	BBT2	Ghorahi	625	28.01966°N	082.48380°E	Dang	4/3/2018	Spring	Mollusca	Gastropoda	Basommatophora	Planorbidae	50
Babai	BB1	Upstream	293	28.35160°N	081.72109°E	Surkhet	6/3/2018	Summer	Arthropoda	Insecta	Coleoptera	Elmidae	10
Babai	BB1	Upstream	293	28.35160°N	081.72109°E	Surkhet	6/3/2018	Summer	Arthropoda	Insecta	Diptera	Chironomidae	105
Babai	BB1	Upstream	293	28.35160°N	081.72109°E	Surkhet	6/3/2018	Summer	Arthropoda	Insecta	Ephemeroptera	Baetidae	15
Babai	BB1	Upstream	293	28.35160°N	081.72109°E	Surkhet	6/3/2018	Summer	Arthropoda	Insecta	Ephemeroptera	Caenidae	40
Babai	BB1	Upstream	293	28.35160°N	081.72109°E	Surkhet	6/3/2018	Summer	Arthropoda	Insecta	Ephemeroptera	Ephemeridae	15
Babai	BB1	Upstream	293	28.35160°N	081.72109°E	Surkhet	6/3/2018	Summer	Arthropoda	Insecta	Ephemeroptera	Leptophlebiidae	15
Babai	BB1	Upstream	293	28.35160°N	081.72109°E	Surkhet	6/3/2018	Summer	Annelida	Clitellata	Haplotaxida	Naididae	3
Babai	BB1	Upstream	293	28.35160°N	081.72109°E	Surkhet	6/3/2018	Summer	Arthropoda	Insecta	Hemiptera	Gerridae	5
Babai	BB1	Upstream	293	28.35160°N	081.72109°E	Surkhet	6/3/2018	Summer	Arthropoda	Insecta	Hemiptera	Veliidae	15
Babai	BB1	Upstream	293	28.35160°N	081.72109°E	Surkhet	6/3/2018	Summer	Annelida	Polychaeta	Phyllodocida	Nereididae	25
Babai	BB1	Upstream	293	28.35160°N	081.72109°E	Surkhet	6/3/2018	Summer	Arthropoda	Insecta	Plecoptera	Perlidae	35
Babai	BB1	Upstream	293	28.35160°N	081.72109°E	Surkhet	6/3/2018	Summer	Arthropoda	Insecta	Trichoptera	Hydropsychidae	20
Babai	BB1	Upstream	293	28.35160°N	081.72109°E	Surkhet	6/3/2018	Summer	Arthropoda	Insecta	Trichoptera	Philopotamidae	10
Babai	BB2	Mul Ghat	287	28.36127°N	081.68044°E	Bardiya	6/3/2018	Summer	Arthropoda	Insecta	Coleoptera	Elmidae	122
Babai	BB2	Mul Ghat	287	28.36127°N	081.68044°E	Bardiya	6/3/2018	Summer	Arthropoda	Insecta	Diptera	Chironomidae	3
Babai	BB2	Mul Ghat	287	28.36127°N	081.68044°E	Bardiya	6/3/2018	Summer	Arthropoda	Insecta	Diptera	Limoniidae 1	2
Babai	BB2	Mul Ghat	287	28.36127°N	081.68044°E	Bardiya	6/3/2018	Summer	Arthropoda	Insecta	Ephemeroptera	Baetidae	6
Babai	BB2	Mul Ghat	287	28.36127°N	081.68044°E	Bardiya	6/3/2018	Summer	Arthropoda	Insecta	Ephemeroptera	Caenidae	30
Babai	BB2	Mul Ghat	287	28.36127°N	081.68044°E	Bardiya	6/3/2018	Summer	Arthropoda	Insecta	Ephemeroptera	Ephemerellidae	4
Babai	BB2	Mul Ghat	287	28.36127°N	081.68044°E	Bardiya	6/3/2018	Summer	Arthropoda	Insecta	Ephemeroptera	Ephemeridae	9
Babai	BB2	Mul Ghat	287	28.36127°N	081.68044°E	Bardiya	6/3/2018	Summer	Arthropoda	Insecta	Ephemeroptera	Leptophlebiidae	9
Babai	BB2	Mul Ghat	287	28.36127°N	081.68044°E	Bardiya	6/3/2018	Summer	Arthropoda	Insecta	Odonata	Gomphidae	3
Babai	BB2	Mul Ghat	287	28.36127°N	081.68044°E	Bardiya	6/3/2018	Summer	Arthropoda	Insecta	Odonata	Macromiidae	2
Babai	BB2	Mul Ghat	287	28.36127°N	081.68044°E	Bardiya	6/3/2018	Summer	Arthropoda	Insecta	Odonata	Libellulidae	2
Babai	BB2	Mul Ghat	287	28.36127°N	081.68044°E	Bardiya	6/3/2018	Summer	Annelida	Clitellata	Opisthopora	Megascolecidae	3
Babai	BB2	Mul Ghat	287	28.36127°N	081.68044°E	Bardiya	6/3/2018	Summer	Arthropoda	Insecta	Plecoptera	Perlidae	40
Babai	BB2	Mul Ghat	287	28.36127°N	081.68044°E	Bardiya	6/3/2018	Summer	Arthropoda	Insecta	Trichoptera	Hydropsychidae	275
Babai	BB2	Mul Ghat	287	28.36127°N	081.68044°E	Bardiya	6/3/2018	Summer	Arthropoda	Insecta	Trichoptera	Philopotamidae	23
Babai	BB3	Beltakura	532	28.07187°N	082.26430°E	Dang	6/4/2018	Summer	Arthropoda	Insecta	Coleoptera	Elmidae	60
Babai	BB3	Beltakura	532	28.07187°N	082.26430°E	Dang	6/4/2018	Summer	Arthropoda	Insecta	Coleoptera	Psephenidae	3
Babai	BB3	Beltakura	532	28.07187°N	082.26430°E	Dang	6/4/2018	Summer	Arthropoda	Insecta	Diptera	Chironomidae	47
Babai	BB3	Beltakura	532	28.07187°N	082.26430°E	Dang	6/4/2018	Summer	Arthropoda	Insecta	Diptera	Limoniidae	3
Babai	BB3	Beltakura	532	28.07187°N	082.26430°E	Dang	6/4/2018	Summer	Arthropoda	Insecta	Diptera	Tabanidae	3
Babai	BB3	Beltakura	532	28.07187°N	082.26430°E	Dang	6/4/2018	Summer	Arthropoda	Insecta	Ephemeroptera	Baetidae	31
Babai	BB3	Beltakura	532	28.07187°N	082.26430°E	Dang	6/4/2018	Summer	Arthropoda	Insecta	Ephemeroptera	Caenidae	49
Babai	BB3	Beltakura	532	28.07187°N	082.26430°E	Dang	6/4/2018	Summer	Arthropoda	Insecta	Ephemeroptera	Ephemerellidae	11
Babai	BB3	Beltakura	532	28.07187°N	082.26430°E	Dang	6/4/2018	Summer	Arthropoda	Insecta	Ephemeroptera	Leptophlebiidae	5
Babai	BB3	Beltakura	532	28.07187°N	082.26430°E	Dang	6/4/2018	Summer	Arthropoda	Insecta	Hemiptera	Aphelocheiridae	7
Babai	BB3	Beltakura	532	28.07187°N	082.26430°E	Dang	6/4/2018	Summer	Arthropoda	Insecta	Hemiptera	Micronectidae	42
Babai	BB3	Beltakura	532	28.07187°N	082.26430°E	Dang	6/4/2018	Summer	Arthropoda	Insecta	Odonata	Gomphidae	20
Babai	BB3	Beltakura	532	28.07187°N	082.26430°E	Dang	6/4/2018	Summer	Arthropoda	Insecta	Plecoptera	Perlidae	3
Babai	BB3	Beltakura	532	28.07187°N	082.26430°E	Dang	6/4/2018	Summer	Arthropoda	Insecta	Trichoptera	Hydropsychidae	33
Babai	BB3	Beltakura	532	28.07187°N	082.26430°E	Dang	6/4/2018	Summer	Mollusca	Bivalvia	Sphaeriida	Sphaeriidae	7
Babai	BB3	Beltakura	532	28.07187°N	082.26430°E	Dang	6/4/2018	Summer	Mollusca	Gastropoda	Basommatophora	Physidae	99
Babai	BB3	Beltakura	532	28.07187°N	082.26430°E	Dang	6/4/2018	Summer	Mollusca	Gastropoda	Basommatophora	Planorbidae	88
Babai	BB3	Beltakura	532	28.07187°N	082.26430°E	Dang	6/4/2018	Summer	Mollusca	Gastropoda	Neotaenioglossa	Thiaridae	33
Patre	BBT1	Majhgaun	594	28.07607°N	082.37733°E	Dang	6/5/2018	Summer	Arthropoda	Insecta	Coleoptera	Elmidae	3
Patre	BBT1	Majhgaun	594	28.07607°N	082.37733°E	Dang	6/5/2018	Summer	Arthropoda	Insecta	Coleoptera	Gyrinidae	19
Patre	BBT1	Majhgaun	594	28.07607°N	082.37733°E	Dang	6/5/2018	Summer	Arthropoda	Malacostraca	Decapoda	Palaemonidae	6
Patre	BBT1	Majhgaun	594	28.07607°N	082.37733°E	Dang	6/5/2018	Summer	Arthropoda	Insecta	Diptera	Chironomidae	89
Patre	BBT1	Majhgaun	594	28.07607°N	082.37733°E	Dang	6/5/2018	Summer	Arthropoda	Insecta	Diptera	Limoniidae	11
Patre	BBT1	Majhgaun	594	28.07607°N	082.37733°E	Dang	6/5/2018	Summer	Arthropoda	Insecta	Diptera	Tabanidae	19
Patre	BBT1	Majhgaun	594	28.07607°N	082.37733°E	Dang	6/5/2018	Summer	Arthropoda	Insecta	Ephemeroptera	Baetidae	76
Patre	BBT1	Majhgaun	594	28.07607°N	082.37733°E	Dang	6/5/2018	Summer	Arthropoda	Insecta	Ephemeroptera	Caenidae	38
Patre	BBT1	Majhgaun	594	28.07607°N	082.37733°E	Dang	6/5/2018	Summer	Arthropoda	Insecta	Ephemeroptera	Ephemerellidae	3
Patre	BBT1	Majhgaun	594	28.07607°N	082.37733°E	Dang	6/5/2018	Summer	Arthropoda	Insecta	Ephemeroptera	Ephemeridae	9
Patre	BBT1	Majhgaun	594	28.07607°N	082.37733°E	Dang	6/5/2018	Summer	Annelida	Clitellata	Haplotaxida	Naididae	7
Patre	BBT1	Majhgaun	594	28.07607°N	082.37733°E	Dang	6/5/2018	Summer	Arthropoda	Insecta	Hemiptera	Aphelocheiridae	11
Patre	BBT1	Majhgaun	594	28.07607°N	082.37733°E	Dang	6/5/2018	Summer	Arthropoda	Insecta	Hemiptera	Micronectidae	133
Patre	BBT1	Majhgaun	594	28.07607°N	082.37733°E	Dang	6/5/2018	Summer	Arthropoda	Insecta	Odonata	Gomphidae	50
Patre	BBT1	Majhgaun	594	28.07607°N	082.37733°E	Dang	6/5/2018	Summer	Arthropoda	Insecta	Odonata	Libellulidae	4
Patre	BBT1	Majhgaun	594	28.07607°N	082.37733°E	Dang	6/5/2018	Summer	Annelida	Clitellata	Opisthopora	Megascolecidae	4
Patre	BBT1	Majhgaun	594	28.07607°N	082.37733°E	Dang	6/5/2018	Summer	Annelida	Polychaeta	Phyllodocida	Nereididae	90
Patre	BBT1	Majhgaun	594	28.07607°N	082.37733°E	Dang	6/5/2018	Summer	Arthropoda	Insecta	Trichoptera	Hydropsychidae	33
Patre	BBT1	Majhgaun	594	28.07607°N	082.37733°E	Dang	6/5/2018	Summer	Mollusca	Gastropoda	Basommatophora	Physidae	403
Patre	BBT1	Majhgaun	594	28.07607°N	082.37733°E	Dang	6/5/2018	Summer	Mollusca	Gastropoda	Basommatophora	Planorbidae	22
Katuwa	BBT2	Ghorahi	625	28.01966°N	082.48380°E	Dang	6/5/2018	Summer	Arthropoda	Insecta	Diptera	Chironomidae	45
Katuwa	BBT2	Ghorahi	625	28.01966°N	082.48380°E	Dang	6/5/2018	Summer	Arthropoda	Insecta	Diptera	Limoniidae	3
Katuwa	BBT2	Ghorahi	625	28.01966°N	082.48380°E	Dang	6/5/2018	Summer	Arthropoda	Insecta	Diptera	Tabanidae	45
Katuwa	BBT2	Ghorahi	625	28.01966°N	082.48380°E	Dang	6/5/2018	Summer	Arthropoda	Insecta	Ephemeroptera	Baetidae	18
Katuwa	BBT2	Ghorahi	625	28.01966°N	082.48380°E	Dang	6/5/2018	Summer	Arthropoda	Insecta	Ephemeroptera	Ephemeridae	12
Katuwa	BBT2	Ghorahi	625	28.01966°N	082.48380°E	Dang	6/5/2018	Summer	Arthropoda	Insecta	Odonata	Gomphidae	65
Katuwa	BBT2	Ghorahi	625	28.01966°N	082.48380°E	Dang	6/5/2018	Summer	Arthropoda	Insecta	Odonata	Libellulidae	7
Katuwa	BBT2	Ghorahi	625	28.01966°N	082.48380°E	Dang	6/5/2018	Summer	Arthropoda	Insecta	Plecoptera	Perlidae	3
Katuwa	BBT2	Ghorahi	625	28.01966°N	082.48380°E	Dang	6/5/2018	Summer	Arthropoda	Insecta	Trichoptera	Hydropsychidae	75
Katuwa	BBT2	Ghorahi	625	28.01966°N	082.48380°E	Dang	6/5/2018	Summer	Mollusca	Gastropoda	Basommatophora	Physidae	195
Katuwa	BBT2	Ghorahi	625	28.01966°N	082.48380°E	Dang	6/5/2018	Summer	Mollusca	Gastropoda	Basommatophora	Planorbidae	15
Babai	BB1	Upstream	293	28.35160°N	081.72109°E	Surkhet	10/10/2018	Autumn	Arthropoda	Insecta	Coleoptera	Elmidae	20
Babai	BB1	Upstream	293	28.35160°N	081.72109°E	Surkhet	10/10/2018	Autumn	Arthropoda	Insecta	Coleoptera	Hydrophilidae	55
Babai	BB1	Upstream	293	28.35160°N	081.72109°E	Surkhet	10/10/2018	Autumn	Arthropoda	Insecta	Diptera	Chironomidae	75
Babai	BB1	Upstream	293	28.35160°N	081.72109°E	Surkhet	10/10/2018	Autumn	Arthropoda	Insecta	Diptera	Limoniidae 1	3
Babai	BB1	Upstream	293	28.35160°N	081.72109°E	Surkhet	10/10/2018	Autumn	Arthropoda	Insecta	Ephemeroptera	Ameletidae	70
Babai	BB1	Upstream	293	28.35160°N	081.72109°E	Surkhet	10/10/2018	Autumn	Arthropoda	Insecta	Ephemeroptera	Baetidae	50
Babai	BB1	Upstream	293	28.35160°N	081.72109°E	Surkhet	10/10/2018	Autumn	Arthropoda	Insecta	Ephemeroptera	Caenidae	42
Babai	BB1	Upstream	293	28.35160°N	081.72109°E	Surkhet	10/10/2018	Autumn	Arthropoda	Insecta	Ephemeroptera	Ephemerellidae	3
Babai	BB1	Upstream	293	28.35160°N	081.72109°E	Surkhet	10/10/2018	Autumn	Arthropoda	Insecta	Ephemeroptera	Leptophlebiidae	3
Babai	BB1	Upstream	293	28.35160°N	081.72109°E	Surkhet	10/10/2018	Autumn	Arthropoda	Insecta	Hemiptera	Gerridae	15
Babai	BB1	Upstream	293	28.35160°N	081.72109°E	Surkhet	10/10/2018	Autumn	Arthropoda	Insecta	Hemiptera	Micronectidae	3
Babai	BB1	Upstream	293	28.35160°N	081.72109°E	Surkhet	10/10/2018	Autumn	Arthropoda	Insecta	Odonata	Euphaeidae	3
Babai	BB1	Upstream	293	28.35160°N	081.72109°E	Surkhet	10/10/2018	Autumn	Arthropoda	Insecta	Plecoptera	Perlidae	30
Babai	BB1	Upstream	293	28.35160°N	081.72109°E	Surkhet	10/10/2018	Autumn	Arthropoda	Arachnida	Acarina	Acaridae	5
Babai	BB2	Mul Ghat	287	28.36127°N	081.68044°E	Bardiya	10/10/2018	Autumn	Arthropoda	Insecta	Coleoptera	Hydrophilidae	234
Babai	BB2	Mul Ghat	287	28.36127°N	081.68044°E	Bardiya	10/10/2018	Autumn	Arthropoda	Malacostraca	Decapoda	Palaemonidae	9
Babai	BB2	Mul Ghat	287	28.36127°N	081.68044°E	Bardiya	10/10/2018	Autumn	Arthropoda	Insecta	Diptera	Chironomidae	96
Babai	BB2	Mul Ghat	287	28.36127°N	081.68044°E	Bardiya	10/10/2018	Autumn	Arthropoda	Insecta	Diptera	Simuliidae	2
Babai	BB2	Mul Ghat	287	28.36127°N	081.68044°E	Bardiya	10/10/2018	Autumn	Arthropoda	Insecta	Diptera	Tabanidae	3
Babai	BB2	Mul Ghat	287	28.36127°N	081.68044°E	Bardiya	10/10/2018	Autumn	Arthropoda	Insecta	Ephemeroptera	Ameletidae	39
Babai	BB2	Mul Ghat	287	28.36127°N	081.68044°E	Bardiya	10/10/2018	Autumn	Arthropoda	Insecta	Ephemeroptera	Baetidae	68
Babai	BB2	Mul Ghat	287	28.36127°N	081.68044°E	Bardiya	10/10/2018	Autumn	Arthropoda	Insecta	Ephemeroptera	Caenidae	8
Babai	BB2	Mul Ghat	287	28.36127°N	081.68044°E	Bardiya	10/10/2018	Autumn	Arthropoda	Insecta	Ephemeroptera	Ephemerellidae	11
Babai	BB2	Mul Ghat	287	28.36127°N	081.68044°E	Bardiya	10/10/2018	Autumn	Arthropoda	Insecta	Ephemeroptera	Heptageniidae	2
Babai	BB2	Mul Ghat	287	28.36127°N	081.68044°E	Bardiya	10/10/2018	Autumn	Arthropoda	Insecta	Ephemeroptera	Leptophlebiidae	8
Babai	BB2	Mul Ghat	287	28.36127°N	081.68044°E	Bardiya	10/10/2018	Autumn	Arthropoda	Insecta	Hemiptera	Gerridae	2
Babai	BB2	Mul Ghat	287	28.36127°N	081.68044°E	Bardiya	10/10/2018	Autumn	Arthropoda	Insecta	Hemiptera	Micronectidae	3
Babai	BB2	Mul Ghat	287	28.36127°N	081.68044°E	Bardiya	10/10/2018	Autumn	Arthropoda	Insecta	Megaloptera	Corydalidae	5
Babai	BB2	Mul Ghat	287	28.36127°N	081.68044°E	Bardiya	10/10/2018	Autumn	Arthropoda	Insecta	Odonata	Gomphidae	35
Babai	BB2	Mul Ghat	287	28.36127°N	081.68044°E	Bardiya	10/10/2018	Autumn	Arthropoda	Insecta	Plecoptera	Perlidae	21
Babai	BB2	Mul Ghat	287	28.36127°N	081.68044°E	Bardiya	10/10/2018	Autumn	Arthropoda	Insecta	Trichoptera	Philopotamidae	15
Babai	BB2	Mul Ghat	287	28.36127°N	081.68044°E	Bardiya	10/10/2018	Autumn	Arthropoda	Insecta	Trichoptera	Stenopsychidae	3
Babai	BB3	Beltakura	532	28.07187°N	082.26430°E	Dang	10/11/2018	Autumn	Arthropoda	Insecta	Coleoptera	Hydrophilidae	243
Babai	BB3	Beltakura	532	28.07187°N	082.26430°E	Dang	10/11/2018	Autumn	Arthropoda	Malacostraca	Decapoda	Palaemonidae	21
Babai	BB3	Beltakura	532	28.07187°N	082.26430°E	Dang	10/11/2018	Autumn	Arthropoda	Insecta	Diptera	Ceratopogonidae	6
Babai	BB3	Beltakura	532	28.07187°N	082.26430°E	Dang	10/11/2018	Autumn	Arthropoda	Insecta	Diptera	Chironomidae	288
Babai	BB3	Beltakura	532	28.07187°N	082.26430°E	Dang	10/11/2018	Autumn	Arthropoda	Insecta	Diptera	Simuliidae	10
Babai	BB3	Beltakura	532	28.07187°N	082.26430°E	Dang	10/11/2018	Autumn	Arthropoda	Insecta	Ephemeroptera	Ameletidae	268
Babai	BB3	Beltakura	532	28.07187°N	082.26430°E	Dang	10/11/2018	Autumn	Arthropoda	Insecta	Ephemeroptera	Baetidae	297
Babai	BB3	Beltakura	532	28.07187°N	082.26430°E	Dang	10/11/2018	Autumn	Arthropoda	Insecta	Ephemeroptera	Caenidae	44
Babai	BB3	Beltakura	532	28.07187°N	082.26430°E	Dang	10/11/2018	Autumn	Arthropoda	Insecta	Ephemeroptera	Ephemerellidae	4
Babai	BB3	Beltakura	532	28.07187°N	082.26430°E	Dang	10/11/2018	Autumn	Arthropoda	Insecta	Ephemeroptera	Ephemeridae	2
Babai	BB3	Beltakura	532	28.07187°N	082.26430°E	Dang	10/11/2018	Autumn	Arthropoda	Insecta	Ephemeroptera	Leptophlebiidae	2
Babai	BB3	Beltakura	532	28.07187°N	082.26430°E	Dang	10/11/2018	Autumn	Arthropoda	Insecta	Hemiptera	Aphelocheiridae	3
Babai	BB3	Beltakura	532	28.07187°N	082.26430°E	Dang	10/11/2018	Autumn	Arthropoda	Insecta	Hemiptera	Gerridae	3
Babai	BB3	Beltakura	532	28.07187°N	082.26430°E	Dang	10/11/2018	Autumn	Arthropoda	Insecta	Hemiptera	Micronectidae	23
Babai	BB3	Beltakura	532	28.07187°N	082.26430°E	Dang	10/11/2018	Autumn	Arthropoda	Insecta	Lepidoptera	Pyralidae	5
Babai	BB3	Beltakura	532	28.07187°N	082.26430°E	Dang	10/11/2018	Autumn	Arthropoda	Insecta	Odonata	Euphaeidae	4
Babai	BB3	Beltakura	532	28.07187°N	082.26430°E	Dang	10/11/2018	Autumn	Arthropoda	Insecta	Odonata	Gomphidae	6
Babai	BB3	Beltakura	532	28.07187°N	082.26430°E	Dang	10/11/2018	Autumn	Annelids	Clitellata	Oligochaeta	Oligochaeta indet.	5
Babai	BB3	Beltakura	532	28.07187°N	082.26430°E	Dang	10/11/2018	Autumn	Arthropoda	Insecta	Plecoptera	Perlidae	18
Babai	BB3	Beltakura	532	28.07187°N	082.26430°E	Dang	10/11/2018	Autumn	Arthropoda	Arachnida	Acarina	Acaridae	2
Babai	BB3	Beltakura	532	28.07187°N	082.26430°E	Dang	10/11/2018	Autumn	Mollusca	Bivalvia	Sphaeriida	Sphaeriidae	2
Babai	BB3	Beltakura	532	28.07187°N	082.26430°E	Dang	10/11/2018	Autumn	Mollusca	Gastropoda	Basommatophora	Physidae	2
Babai	BB3	Beltakura	532	28.07187°N	082.26430°E	Dang	10/11/2018	Autumn	Mollusca	Gastropoda	Basommatophora	Planorbidae	3
Babai	BB3	Beltakura	532	28.07187°N	082.26430°E	Dang	10/11/2018	Autumn	Mollusca	Gastropoda	Neotaenioglossa	Thiaridae	5
Patre	BBT1	Majhgaun	594	28.07607°N	082.37733°E	Dang	10/11/2018	Autumn	Arthropoda	Insecta	Coleoptera	Hydrophilidae	66
Patre	BBT1	Majhgaun	594	28.07607°N	082.37733°E	Dang	10/11/2018	Autumn	Arthropoda	Insecta	Diptera	Chironomidae	90
Patre	BBT1	Majhgaun	594	28.07607°N	082.37733°E	Dang	10/11/2018	Autumn	Arthropoda	Insecta	Diptera	Limoniidae	5
Patre	BBT1	Majhgaun	594	28.07607°N	082.37733°E	Dang	10/11/2018	Autumn	Arthropoda	Insecta	Ephemeroptera	Baetidae	62
Patre	BBT1	Majhgaun	594	28.07607°N	082.37733°E	Dang	10/11/2018	Autumn	Arthropoda	Insecta	Ephemeroptera	Caenidae	7
Patre	BBT1	Majhgaun	594	28.07607°N	082.37733°E	Dang	10/11/2018	Autumn	Arthropoda	Insecta	Ephemeroptera	Ephemerellidae	18
Patre	BBT1	Majhgaun	594	28.07607°N	082.37733°E	Dang	10/11/2018	Autumn	Arthropoda	Insecta	Hemiptera	Gerridae	2
Patre	BBT1	Majhgaun	594	28.07607°N	082.37733°E	Dang	10/11/2018	Autumn	Arthropoda	Insecta	Hemiptera	Nepidae	125
Patre	BBT1	Majhgaun	594	28.07607°N	082.37733°E	Dang	10/11/2018	Autumn	Arthropoda	Insecta	Odonata	Gomphidae	25
Patre	BBT1	Majhgaun	594	28.07607°N	082.37733°E	Dang	10/11/2018	Autumn	Arthropoda	Insecta	Plecoptera	Perlidae	2
Katuwa	BBT2	Ghorahi	625	28.01966°N	082.48380°E	Dang	10/12/2018	Autumn	Arthropoda	Insecta	Coleoptera	Hydrophilidae	9
Katuwa	BBT2	Ghorahi	625	28.01966°N	082.48380°E	Dang	10/12/2018	Autumn	Arthropoda	Insecta	Diptera	Chironomidae	130
Katuwa	BBT2	Ghorahi	625	28.01966°N	082.48380°E	Dang	10/12/2018	Autumn	Arthropoda	Insecta	Diptera	Limoniidae	2
Katuwa	BBT2	Ghorahi	625	28.01966°N	082.48380°E	Dang	10/12/2018	Autumn	Arthropoda	Insecta	Diptera	Tabanidae	33
Katuwa	BBT2	Ghorahi	625	28.01966°N	082.48380°E	Dang	10/12/2018	Autumn	Arthropoda	Insecta	Ephemeroptera	Ameletidae	2
Katuwa	BBT2	Ghorahi	625	28.01966°N	082.48380°E	Dang	10/12/2018	Autumn	Arthropoda	Insecta	Ephemeroptera	Baetidae	35
Katuwa	BBT2	Ghorahi	625	28.01966°N	082.48380°E	Dang	10/12/2018	Autumn	Arthropoda	Insecta	Ephemeroptera	Caenidae	18
Katuwa	BBT2	Ghorahi	625	28.01966°N	082.48380°E	Dang	10/12/2018	Autumn	Arthropoda	Insecta	Ephemeroptera	Ephemerellidae	11
Katuwa	BBT2	Ghorahi	625	28.01966°N	082.48380°E	Dang	10/12/2018	Autumn	Arthropoda	Insecta	Hemiptera	Micronectidae	5
Katuwa	BBT2	Ghorahi	625	28.01966°N	082.48380°E	Dang	10/12/2018	Autumn	Arthropoda	Insecta	Odonata	Euphaeidae	5
Katuwa	BBT2	Ghorahi	625	28.01966°N	082.48380°E	Dang	10/12/2018	Autumn	Arthropoda	Insecta	Odonata	Gomphidae	3
Katuwa	BBT2	Ghorahi	625	28.01966°N	082.48380°E	Dang	10/12/2018	Autumn	Mollusca	Gastropoda	Basommatophora	Physidae	33
Katuwa	BBT2	Ghorahi	625	28.01966°N	082.48380°E	Dang	10/12/2018	Autumn	Mollusca	Gastropoda	Basommatophora	Planorbidae	9
Katuwa	BBT2	Ghorahi	625	28.01966°N	082.48380°E	Dang	10/12/2018	Autumn	Mollusca	Gastropoda	Neotaenioglossa	Thiaridae	3
